# Supplementary material for: Media frame development of direct air capture 2011–2023: A comparative analysis of Europe and North America
Source: iScience. 2024 Nov 12;27(12):111360. doi: 10.1016/j.isci.2024.111360 (PMC11616079; doi:10.1016/j.isci.2024.111360)
Supplement: Data S1. Results Europe [file mmc2.xlsx]

## Sheet: Generic Frames 
	1. Attribution of responsibility
A1	Does the story suggest that some level of the government has the capacity to address DAC-related concerns?
A2	Does the story suggest that an individual (or group of people in society) is responsible for DAC-related concerns?
A3	Does the story suggest strategies or actions to address DAC-related concerns?
A4	Does the story suggest that DAC-related concerns require urgent action?
	2. Human Interest
B1	Does the story provide a human example or ‘human face’ on DAC-related concerns?
B2	Does the story go into the private or personal lives of the actors?
B3	Does the story emphasize how individuals and groups are affected by DAC-related concerns?
B4	Does the story acknowledge the diversity of opinions and perspectives within the DAC-related concerns?
	3. Conflict
C1	Does the story reflect disagreement between parties- individuals-groups-countries?
C2	Does one party-individual-group-country reproach another? (disapprove/criticize)
C3	Does the story refer to two sides or to more than two sides of the DAC-related concern?
C4	Does the story refer to winners and losers?
	4. Morality
D1	Does the story contain any moral messages?
D2	Does the story refer to morality, God and other religious tents?
D3	Does the story offer specific societal values or ethical guidelines when considering DAC-related decisions?
D4	Does the story discuss consequences of certain actions or choices in terms of right and wrong?
	5. Economic consequences
E1	Is there a mention of financial losses or gains now or in the future?
E2	Is there a mention of the costs/degree of expense involved?
E3	Is there a reference to economic consequences of pursuing or not pursuing a course of action?
E4	Does the story consider economic viability/feasibility regarding the implementation of DAC?

## Sheet: EU; Characteristics
Name Article	Country	Date of publication	Word count	News paper	Speaker type	Section	Tone
Carbon in the air: A target for ecologists; But study casts doubts on viability of capturing and sequestering it	French Republic	2011-05-11	740	The International Herald Tribune	Journalist	Finance	Negative
Startups have figured out how to remove carbon from the air. Will anyone pay them to do it?; Three startups, Carbon Engineering, Global Thermostat and Climeworks, are making strides with technology that can directly remove carbon dioxide from the air. What they need now is a viable business model	United Kingdom	2015-12-16	995	The Guardian (London)	Journalist	Climate	Neutral
World has missed chance to avoid dangerous global warming - unless we start geo-engineering the planet; Computer models predict average temperature will overshoot Paris Agreement targets but be brought back down again by the end of this century	England & Wales	2017-08-21	535	The Independent (United Kingdom)	Journalist	Environment	Positive
Giant fans that suck up greenhouse gases from the air must become commonplace across the US to fight climate change, report says	United Kingdom	2018-10-24	1088	Mail Online	Journalist	Science	Positive
Could a superplant save theworld?; Scientists are exploring whether an 'Ideal Plant' can help curb global warming. Leslie Hook meets them at their Californian lab ; Can a plant save the planet?	England	2019-02-02	3181	Financial Times (London)	Correspondent	Life and Arts	Positive
The natural world can help save us from climate catastrophe; Ecological restoration can be a powerful means of protecting the atmosphere - we need to rewild on a massive scaleLetter: A natural solution to the climate disaster	England & Wales	2019-04-03	1115	The Guardian (London)	Columnist	Opinion	Negative
Stripe to spend at least $1m a year on carbon capture tech; GREEN TECHNOLOGY	Ireland	2019-08-25	352	Sunday Independent	Journalist	Business	Positive
Microsoft pledges to be 'carbon negative' by 2030; Company seeks to remove more carbon from the atmosphere than it emits within a decade	United Kingdom	2020-01-16	674	The Guardian (London)	Journalist	Technology	Positive
Cummings wins £100m to save planet by sucking CO2 from air	United Kingdom	2020-07-03	570	The Times (London)	Editor	News	Positive
Appeal for Chancellor to support energy sector	Scotland	2020-07-09	669	Aberdeen Evening Express	Journalist	News	Positive
Process will allow companies to make up for past emissions; DAC	England & Wales	2020-09-17	290	The Press and Journal	Journalist	News	Positive
Boris Johnson’s green plan brings ban on petrol cars forward to 2030 and promises UK’s first hydrogen-powered town	England & Wales	2020-11-17	1212	The Independent (United Kingdom)	Editor	News/ Politics	Negative
Greenwash away your sins with these carbon indulgences	United Kingdom	2020-12-19	585	Financial Times (London)	Editor	Business	Positive
Businesses Aim to Pull Greenhouse Gases From the Air. It's a Gamble.	French Republic	2021-01-21	1813	The New York Times (International edition)	Reporter	Climate	Negative
Global investors stoke up on UK carbon capture project	United Kingdom	2021-03-03	375	The Daily Telegraph (London)	Correspondent	Business	Positive
Use devolution to drive decarbonisation	England & Wales	2021-03-26	587	The Times	Politician	News	Positive
Sucking it up Direct air capture of CO2	United Kingdom	2021-04-26	244	Financial Times (London)	Journalist	Business	Positive
Pale Blue Dot and Petrofac get grant of £250k	England & Wales	2021-05-25	242	The Press and Journal	Journalist	News	Positive
Norwegian tomatoes go climate neutral	Scotland	2021-06-01	488	The Scottish Farmer	Editor	NA	Positive
Net zero talk perpetrates a global con	Scotland	2021-06-17	509	Scotsman	Columnist	Environment	Negative
World 'to miss climate targets' if it does not introduce large-scale negative emission programmes	United Kingdom	2021-06-30	649	Yorkshire Post	Journalist	Business	Positive
Decarbonisation-focused Scottish Cluster 'could create 20,000-plus jobs in next decade'	Scotland	2021-07-21	585	The Scotsman	Journalist	Business	Positive
Why net zero tech is the future	Scotland	2021-07-26	571	The Scotsman	Columnist	Business	Positive
Question mark over Direct Air Capture tech's viability	Scotland	2021-08-31	617	Aberdeen Press and Journal	Journalist	Business	Neutral
Carbon killer Orca comes to life in Iceland as 'direct air capture' grabs investors' imagination	United Kingdom	2021-09-09	397	Financial Times (London)	Journalist	News	Positive
Carbon carbon everywhere, yet still a very tricky job to capture it; Analysis	United Kingdom	2021-09-21	572	The Daily Telegraph (London)	Journalist	News	Negative
Light, air and full; Proteins: Soil bacteria use hydrogen	Germany	2021-10-10	277	Die Welt am Sonntag	Journalist	Science	Positive
Who will solve the carbon capture conundrum?; Two new multibillion-pound projects could make the UK a world leader in cutting emissions, says Joe Shute	United Kingdom	2021-10-21	1276	The Daily Telegraph (London)	Journalist	News	Negative
Industry bosses urge Tories to U-turn on carbon capture snub ahead of COP26	England & Wales	2021-10-26	934	The National (Scotland)	Journalist	NA	Positive
THE HIGHLAND PORT WITH AMBITIOUS PLANS TO BE A HYDROGEN HAVEN	Scotland	2021-10-28	2299	Scottish Business Insider	Journalist	News	Positive
Demand for 'climate tech' fuels investment boom; Capital raising More solutions, both incremental and disruptive, are needed to meet targets, writes Myles McCormick	United Kingdom	2021-11-01	895	Financial Times (London)	Correspondent	Climate	Positive
Air-scrubbing machines gain momentum, but long way to go	United Kingdom	2021-11-08	1412	The Independent (United Kingdom)	Reporter	News	Positive
Scotland at CCS forefront	Scotland	2021-11-30	1254	The Scotsman	Editor	Business	Positive
Flying cars and sunblock for roads: The best climate solutions of the year	England & Wales	2021-12-24	2435	The Independent (United Kingdom)	Correspondent	Climate	Positive
Clean air start-up wins fresh funding	United Kingdom	2022-02-06	231	The Sunday Times	Reporter	Business	Positive
Natural and technological solutions must be used together to tackle climate change , think tank report finds	Scotland	2022-03-09	594	Scotsman	Correspondent	Environment	Positive
Carbon extractor fans' only way to save the planet; Ben Spencer	United Kingdom	2022-04-03	374	The Sunday Times	Editor	News	Neutral
Carbon removal: the 21st century's oil?	United Kingdom	2022-04-21	4385	Global Capital Euroweek	Editor	Sustainable Economy	Neutral
Firm behind Scottish carbon capture and hydrogen projects gets £51 million boost	Scotland	2022-05-16	400	Scotsman	Journalist	Business	Positive
We must fast-Track CCS CS if we want UK to lead	England & Wales	2022-06-06	1309	The Press and Journal	Editor	Energy	Positive
Business urges G7 to step up climate action; Sustainability Chief executives call for clarity and more ambition in environmental policies	United Kingdom	2022-06-27	474	Financial Times (London)	Editor	News	Neutral
3m funding boost to accelerate novel air capture technology	Scotland	2022-07-14	356	Herald Scotland	Journalist	Business	Positive
The secret of the philosopher's stone; Letters	England & Wales	2022-08-01	434	Western Daily Press	Journalist	News	Negative
Sustainable aviation fuel plant could lead to hundreds of jobs	England & Wales	2022-08-18	437	The Press and Journal	Editor	News	Positive
September 21 2022 Rt Hon [...]	England & Wales	2022-09-22	794	The Press and Journal	Editor	Business	Positive
The car as a CO2 vacuum cleaner; A team from the Netherlands has built a car with negative emissions: Not only does it not emit any exhaust gases, it actually captures some while driving	Germany	2022-10-16	1043	Die Welt am Sonntag	Correspondent	Economy	Positive
Climate tech 2.0 still has a one per cent problem; Opinion Environment	United Kingdom	2022-11-16	769	Financial Times (London)	Columnist	News	Negative
Study: Big gap in carbon removal effort key to climate goals	United Kingdom	2023-01-19	490	The Independent (United Kingdom)	Journalist	News	Negative
Windfall taxes not the only option for fossil fuel profits; Opinion Environment	United Kingdom	2023-02-08	778	Financial Times (London)	Columnist	Letters	Negative
Mammut enters partnership with CO2 storage company	Germany	2023-02-13	212	The Outdoor Industry Compass	Journalist	Sustainability	Positive
Occidental Petroleum: black is the new green; Twitter: @FTLEX	United Kingdom	2023-03-01	323	Financial Times (London)	Editor	News	Positive
price the cachet of sustainability?; Developers are integrating a raft of new-generation green features to entice buyers to new-build homes - at a premium, naturally, writes Zoe Dare Hall	United Kingdom	2023-03-11	1716	Financial Times (London)	Journalist	News	Neutral
Q&A What is the best response?	Ireland	2023-03-21	1137	The Irish Times	Editor	Business	Negative
Microsoft to pay for climate technology that traps carbon	United Kingdom	2023-04-13	327	The Times (London)	Correspondent	News	Positive
Going Green	United Kingdom	2023-04-16	104	The People	Editor	News	Positive
Ethical entrepreneurs with big green dreams of a cleaner world	Ireland	2023-05-30	2604	Irish Examiner	Journalist	Renewables	Positive
10 billion tonnes of CO needs removed; Letters to the editor	England & Wales	2023-06-02	329	The Press and Journal	Editor	News	Positive
Carbon offsetting schemes are ‘fraud’, says major airline CEO	England & Wales	2023-07-26	427	The Independent (United Kingdom)	Editor	News	Positive
CLIMATE GLIMPSE: Here's what you need to see and know today	England & Wales	2023-08-11	471	The Independent (United Kingdom)	Editor	News	Negative
bneGreen: Carbon capture is only a way to make people feel good about continuing emissions	Turkey	2023-08-18	493	Intellinews - Turkey this week	Journalist	News	Neutral
Collisons' carbon removal fund makes new commitments	Ireland	2023-09-09	328	Irish Examiner	Journalist	Finance	Positive
Getting to net zero will take all our ingenuity; A serious green industrial strategy means adopting pragmatic solutions that are outside the rigid 'stop oil' orthodoxy	United Kingdom	2023-09-26	1137	The Times (London)	Politician	Features	Positive
NEG8 Carbon creates a compact modular system to capture CO2	Ireland	2023-10-09	253	The Irish Times	Editor	Finance	Positive
Large-scale carbon capture an ‘illusion’ for oil and gas companies	England & Wales	2023-11-23	812	The Independent (United Kingdom)	Reporter	Business	Negative

## Sheet: EU; Coding Scheme
Name Article	Date of publication	A1	A2	A3	A4	B1	B2	B3	B4	C1	C2	C3	C4	D1	D2	D3	D4	E1	E2	E3	E4
Carbon in the air: A target for ecologists; But study casts doubts on viability of capturing and sequestering it	2011-05-11	0	0	1	1	0	0	0	1	1	1	1	0	0	0	0	0	1	1	1	1
Startups have figured….. What they need now is a viable business model	2019-08-25	1	0	1	1	0	1	0	0	1	0	0	1	0	0	1	0	0	0	1	1
World has missed chance...end of this century.	2020-12-19	0	0	1	1	0	0	0	0	1	1	1	1	0	0	0	0	0	0	0	0
Giant fans that suck up greenhouse….. change, report says	2018-10-24	1	1	1	0	0	0	1	0	0	0	1	0	1	0	0	0	0	1	0	0
Could a superplant save theworld?; Leslie Hook meets them at their Californian lab ..	2019-02-02	0	0	1	1	1	1	0	0	0	0	1	0	0	0	0	0	1	0	1	0
The natural world can help save us from climate catastrophe; to the climate disaster	2019-04-03	1	0	0	1	0	0	0	0	0	0	1	0	0	0	0	0	0	0	0	0
Stripe to spend at least $1m a year on carbon capture tech; GREEN TECHNOLOGY	2021-03-03	0	0	1	1	0	0	0	0	0	0	0	0	0	0	1	0	1	0	0	1
Microsoft pledges to be 'carbon negative' by 2030; than it emits within a decade	2020-01-16	0	0	1	1	0	0	1	0	0	0	0	0	0	0	1	1	0	1	0	0
Cummings wins £100m to save planet by sucking CO2 from air	2020-07-03	1	0	1	1	0	0	1	0	1	0	1	0	0	0	1	0	1	1	0	0
Appeal for Chancellor to support energy sector	2020-07-09	1	0	0	0	0	0	1	0	0	0	0	0	0	0	1	0	0	0	0	0
Process will allow companies to make up for past emissions; DAC	2020-09-17	1	1	1	0	0	0	0	0	0	0	1	0	0	0	1	0	0	1	0	0
Boris Johnson’s green plan brings ban ..UK’s first hydrogen-powered town	2020-11-17	1	0	0	0	0	0	0	0	0	0	0	0	0	0	0	0	0	0	0	1
Greenwash away your sins with these carbon indulgences	2021-04-26	0	0	0	0	0	0	0	0	0	0	0	0	0	0	0	0	0	0	0	0
Businesses Aim to Pull Greenhouse Gases From the Air. It's a Gamble.	2021-06-30	1	1	1	1	0	0	1	1	0	0	1	0	0	0	1	1	0	1	0	0
Global investors stoke up on UK carbon capture project	2021-07-21	1	0	1	1	0	0	0	0	0	0	0	0	0	0	0	0	0	1	0	0
Use devolution to drive decarbonisation	2021-03-26	1	0	1	0	0	0	1	0	0	0	0	0	1	0	0	0	0	0	0	1
Sucking it up Direct air capture of CO2	2021-07-26	0	0	1	0	0	0	0	0	0	0	1	0	0	0	0	0	0	0	0	1
Pale Blue Dot and Petrofac get grant of £250k	2021-05-25	0	0	1	0	0	0	1	0	0	0	0	0	0	0	0	0	0	1	0	0
Norwegian tomatoes go climate neutral	2021-06-01	0	0	1	0	0	0	0	0	0	0	0	0	0	0	0	0	0	0	0	0
Net zero talk perpetrates a global con	2021-08-31	0	0	1	0	0	0	0	0	1	0	0	0	0	0	1	0	0	0	0	0
World 'to miss .. large-scale negative emission programmes	2021-11-30	0	0	1	1	0	0	1	0	0	0	1	0	0	0	0	0	0	0	0	0
Decarbonisation-focused Scottish Cluster 'could create 20,000-plus jobs in next decade'	2022-02-06	1	0	0	0	0	0	1	0	0	0	0	0	0	0	0	0	0	0	0	0
Why net zero tech is the future	2022-05-16	1	0	0	0	0	0	1	0	0	0	0	0	0	0	0	0	0	0	0	1
Question mark over Direct Air Capture tech's viability	2022-07-14	0	0	0	0	0	0	0	1	0	0	1	0	0	0	0	0	0	1	0	0
Carbon killer Orca ...investors' imagination	2021-09-09	0	0	1	0	0	0	0	0	1	0	0	0	0	0	0	0	1	0	0	0
Carbon carbon everywhere, ...to capture it; Analysis	2021-09-21	0	0	0	0	0	0	0	0	0	0	1	0	0	0	0	0	0	0	0	1
Light, air and full; Proteins: Soil bacteria use hydrogen	2021-10-10	0	0	1	0	0	0	0	0	0	0	0	0	0	0	0	0	0	0	0	0
Who will solve the carbon capture conundrum?; ….ays Joe Shute	2021-10-21	0	0	0	0	0	0	0	0	1	0	0	0	0	0	0	0	0	0	0	0
Industry bosses urge Tories to U-turn ... of COP26	2021-10-26	0	0	0	0	0	0	0	0	0	0	0	0	0	0	0	0	1	0	0	0
THE HIGHLAND PORT ... HYDROGEN HAVEN	2021-10-28	0	0	0	0	0	0	0	0	0	0	0	0	0	0	0	0	0	0	0	0
Demand for 'climate tech' fuels investment boom; Capital raising More solutions, both incremental and disruptive, are needed to meet targets, writes Myles McCormick	2022-09-22	0	0	0	1	0	0	1	0	1	0	0	0	0	0	1	0	1	0	0	0
Air-scrubbing machines gain momentum, but long way to go	2021-11-08	0	0	0	1	0	0	1	0	0	0	1	0	0	0	1	0	0	1	0	1
Scotland at CCS forefront	2023-03-21	0	0	0	0	0	0	1	0	0	0	0	0	0	0	0	0	0	0	0	0
Flying cars and sunblock for roads: The best climate solutions of the year	2023-11-23	0	0	0	0	0	0	1	0	0	0	0	0	0	0	0	0	0	0	0	0
Clean air start-up wins fresh funding	2015-12-16	0	0	0	0	0	0	0	0	0	0	0	0	0	0	0	0	1	0	0	0
Natural and technological solutions must be used together to tackle climate change , think tank report finds	2021-01-21	0	0	0	1	0	0	0	0	0	0	0	0	0	0	0	0	0	0	0	0
Carbon extractor fans' only way to save the planet; Ben Spencer	2022-04-03	0	0	0	0	0	0	0	0	0	0	1	0	0	0	1	0	0	0	0	0
Carbon removal: the 21st century's oil?	2022-04-21	0	0	0	0	0	0	0	0	0	0	1	0	0	0	0	0	0	0	0	0
Firm behind Scottish carbon capture and hydrogen projects gets £51 million boost	2021-11-01	0	0	0	0	0	0	0	0	0	0	0	0	0	0	0	0	0	0	0	1
We must fast-Track CCS CS if we want UK to lead	2021-12-24	0	0	0	0	0	0	1	0	0	0	0	0	0	0	0	0	0	0	0	0
Business urges G7 to step up climate action; Sustainability Chief executives call for clarity and more ambition in environmental policies	2022-06-27	1	0	0	0	0	0	0	0	0	0	0	0	0	0	0	0	0	0	0	0
3m funding boost to accelerate novel air capture technology	2022-10-16	0	0	0	0	0	0	0	0	0	0	0	0	0	0	0	0	1	0	0	0
The secret of the philosopher's stone; Letters	2022-08-01	0	0	0	0	0	0	0	0	1	0	0	0	0	0	0	0	0	0	0	0
Sustainable aviation fuel plant could lead to hundreds of jobs	2022-08-18	0	0	0	1	0	0	0	0	0	0	0	0	0	0	0	0	0	0	0	0
September 21 2022 Rt Hon [...]	2022-06-06	0	0	0	0	0	0	1	0	0	0	0	0	0	0	0	0	0	0	0	0
The car as a CO2 .. it actually captures some while driving	2017-08-21	0	0	1	0	0	0	0	0	0	0	0	0	0	0	0	0	0	0	0	0
Climate tech 2.0 still has a one per cent problem; Opinion Environment	2022-11-16	0	0	0	0	0	0	0	1	0	0	0	0	0	0	0	0	0	0	0	0
Study: Big gap in carbon removal effort key to climate goals	2023-01-19	1	0	0	0	0	0	0	0	0	1	0	0	0	0	0	0	0	0	0	0
Windfall taxes not the only option for fossil fuel profits; Opinion Environment	2023-02-08	0	0	0	0	0	0	0	0	1	0	0	0	0	0	0	0	0	0	0	0
Mammut enters partnership with CO2 storage company	2023-02-13	0	0	0	0	0	0	1	0	0	0	0	0	0	0	0	0	0	0	0	0
Occidental Petroleum: black is the new green; Twitter: @FTLEX	2023-03-01	0	0	0	0	0	0	1	0	0	0	0	0	0	0	0	0	0	0	0	1
price the cachet of..., naturally, writes Zoe Dare Hall	2023-03-11	0	0	0	0	0	0	1	0	0	0	0	0	0	0	0	0	0	0	0	0
Q&A What is the best response?	2021-06-17	0	0	0	0	0	0	0	0	0	0	1	0	0	0	0	0	0	0	0	0
Microsoft to pay for climate technology that traps carbon	2023-04-13	0	0	0	1	0	0	0	0	0	0	0	0	0	0	0	0	0	0	0	0
Going Green	2023-04-16	0	0	0	0	0	0	1	0	0	0	0	0	0	0	0	0	0	0	0	0
Ethical entrepreneurs with big green dreams of a cleaner world	2023-05-30	0	0	0	0	0	0	0	0	0	0	0	0	0	0	0	0	0	0	0	1
10 billion tonnes of CO needs removed; Letters to the editor	2023-06-02	0	0	0	1	0	0	0	0	0	0	0	0	0	0	0	0	0	0	0	0
Carbon offsetting schemes are ‘fraud’, says major airline CEO	2023-07-26	0	0	0	0	0	0	0	0	0	0	1	0	0	0	0	0	0	0	0	0
CLIMATE GLIMPSE: Here's what you need to see and know today	2023-08-11	0	0	0	0	0	0	0	0	1	0	0	0	0	0	0	0	0	0	0	0
bneGreen: Carbon capture is only a way to make people feel good about continuing emissions	2023-08-18	0	0	0	0	0	0	0	0	0	0	1	0	0	0	0	0	0	0	0	0
Collisons' carbon removal fund makes new commitments	2023-09-09	0	0	0	0	0	0	0	0	0	0	1	0	0	0	0	0	0	0	0	0
Getting to net zero will take all our ingenuity; A serious green industrial strategy means adopting pragmatic solutions that are outside the rigid 'stop oil' orthodoxy	2023-09-26	0	0	0	1	0	0	0	0	0	0	0	0	0	0	0	0	0	0	0	1
NEG8 Carbon creates a compact modular system to capture CO2	2023-10-09	0	0	0	0	0	0	0	0	0	0	1	0	0	0	0	0	0	0	0	0
Large-scale carbon capture an ‘illusion’ for oil and gas companies	2022-03-09	0	0	0	0	0	0	0	0	0	0	1	0	0	0	0	0	0	0	0	0

## Sheet: EU; Quotations
Name Article	Frame Indicator	Quote	speaker type
Carbon in the air: A target for ecologists; But study casts doubts on viability of capturing and sequestering it	A3	In 2007 the British billionaire Richard Branson and Al Gore, the former U.S. vice president, created a $25 million prize for the first creator of such a technology, and millions of dollars in venture capital has since flowed to start-up companies tackling the problem.	Journalist
	A4	Wallace S. Broecker, a professor at Columbia University and a pioneering climate change researcher, said it would be premature to write off the technology, which was still in its infancy. ''It's something that's so promising, it's a crime not to explore it,'' he said.	professor
	B4	'I can assure you that if I believed it would cost $600 a ton, I would have given up long ago,'' he said. - Dr. Lackner	(Independent) Scientist
		'We are at far too early a stage to predict how this field will emerge in the years ahead,'' Mr. Mackler - analyst - said. ''Now is not the time to be taking options off the table.''	(Independent) Scientist
		Mr. Desmond, a co-chairman of the report, said his group had struggled to get sufficient data from private companies engaged in research into direct air capture. In the absence of data, claims that the process could be done cheaply were almost impossible to verify, he said.	(Independent) Scientist
	C1	Klaus S. Lackner, a physicist and director of the Lenfest Center for Sustainable Energy at Columbia University's Earth Institute who created the company's technology, criticized the American Physical Society study as too narrowly focused, saying it had analyzed only outdated technology.	(Independent) Scientist
		Dr. Lackner said his design, which uses a plastic that absorbs carbon dioxide when dry and releases it to the air when wet, would eventually be capable of capturing the gas for far less than $600 a ton.	(Independent) Scientist
	C2	'In the big scheme of things, those numbers don't seem credible,'' he said. ''That's my concern.'' - Mr. Desmond on private companies and their reports	(Independent) Scientist
	C3	expensive vs promising
	E1	But a new study casts serious doubts on whether such efforts will ever yield an economically viable tool for fighting global warming. The study, released Monday by the American Physical Society, finds that while removing carbon dioxide from ambient air is technically feasible, the cost is likely to remain prohibitively high.	Journalist
	E2	The report concluded that it would cost at least $600 a ton to capture carbon dioxide from the air, compared with an estimated cost of about $80 a ton to capture the gas from a typical coal power plant.	Journalist
	E3	Developing a workable system to capture and sequester carbon emissions directly from power plants is far more pressing, said Michael Desmond, a chemist and senior internal consultant at BP who served as co-chairman of the report. ''You've got to get your entire electric infrastructure decarbonized,'' Mr. Desmond said. ''It's only there where air capture starts to make sense.''	(Independent) Scientist
	E4	Other analysts had mixed views. In an e-mail, Sasha Mackler, director for energy innovation at the Bipartisan Policy Center, a Washington institute, agreed that direct air capture of carbon dioxide was probably decades away from making economic sense.	(Independent) Scientist
		Dr. Lackner said his design, which uses a plastic that absorbs carbon dioxide when dry and releases it to the air when wet, would eventually be capable of capturing the gas for far less than $600 a ton.	(Independent) Scientist
	x	The most significant hurdle is the extremely low concentrations of carbon dioxide in air, compared with the stream from a coal-fired power plant or other large emitter, said Robert H. Socolow, a Princeton physicist and a co-chairman of the report.	(Independent) Scientist
Startups have figured….. What they need now is a viable business model	A1	Carbon Engineering, Global Thermostat and Climeworks all sprung up during the mid-to-late-2000s, when it looked as if the world's governments might take aggressive action to curb climate change. Mostly, they haven't.	(DAC) Firm Scientist
		In a detailed review of climate intervention technologies published in February, The National Academies of Sciences described direct air capture as "an immature technology" and called on the government to invest in research "to improve methods of carbon dioxide removal and disposal at scales that would have a significant global climate impact".	NGO
		But until governments are willing to pay for carbon removal and storage, the three air-capture startups will need commercial customers that can keep them afloat in case they are needed, potentially decades from now, as a climate solution	Journalist
	A3	Beyond that, if direct air capture of CO2 gets cheap enough - or if the climate crisis becomes dire - carbon extracted from the air could also be sequestered in the ocean or underground.	Journalist
	A4	Still, while direct air capture won't be ready for deployment any time soon, climate experts say negative emissions technologies merit more attention.	Journalist
	B2	As for Global Thermostat, Graciela Chichilnisky, the CEO and a co-founder with physicist Eisenberger, says the company will soon have news about a multimillion dollar investment from a US energy company.	(DAC) Firm Scientist
	C1	"The climate policy mantra - that time is running out for 2C but we can still make it if we act now - is scientific nonsense," Oliver Geden, head of research at the German Institute for International and Security Affairs, wrote recently in the Nature journal. The Intergovernmental Panel on Climate Change says technologies to remove carbon from the atmosphere will be needed to stay within the 2C l…	(DAC) Firm Scientist
	C4	The open question for all three startups is whether any can raise enough money - and sustain enough cashflow - in the short term for their efforts to matter in the long term.	Journalist
	D3	In a detailed review of climate intervention technologies published in February, The National Academies of Sciences described direct air capture as "an immature technology" and called on the government to invest in research "to improve methods of carbon dioxide removal and disposal at scales that would have a significant global climate impact".	NGO
	E3	What's more, if direct air capture of CO2 is to emerge as a meaningful climate solution, it would have to be built out at a global, industrial scale, costing billions of dollars.	Journalist
	E4	But until governments are willing to pay for carbon removal and storage, the three air-capture startups will need commercial customers that can keep them afloat in case they are needed, potentially decades from now, as a climate solution.	Journalist
World has missed chance...end of this century.	A3	The world has missed the chance to avoid dangerous global warming - unless we start geo-engineering the atmosphere by removing greenhouse gases, according to new research.	Journalist
		The researchers also said other techniques to remove carbon from the atmosphere would need to be developed.	(Independent) Scientist
	A4	Scientists previously thought limiting global warming to 2C would avoid the most dangerous effects, but there is increasing evidence that allowing it to go much above 1.5C could lock in considerable sea level rise for the next few centuries.	(Independent) Scientist
	C1	The world has missed the chance to avoid dangerous global warming - unless we start geo-engineering the atmosphere by removing greenhouse gases, according to new research.	(Independent) Scientist
	C2	Scientists previously thought limiting global warming to 2C would avoid the most dangerous effects, but there is increasing evidence that allowing it to go much above 1.5C could lock in considerable sea level rise for the next few centuries.	(Independent) Scientist
	C3	dac will bring it below 1.5C vs it wont
	C4	"However, the temperature increase in 2100 in the 1.5C case is 1.23C, [which is] lower than the long-term target."
		Writing in the journal Climate Change, researchers from Switzerland said: "We find that, with our modelling assumptions, limiting global temperature to 1.5C is only possible when using direct air capture (DAC).	(Independent) Scientist
	x	"Actual temperature change in the scenarios with DAC has an overshoot before reaching the target at the end of the century, particularly large in the 1.5C target scenario.," the Climatic Change paper said.	(Independent) Scientist
		"The consequences of such overshoots (on sea level rise, for instance) need to be taken into account to fully assess the role of DAC.	(Independent) Scientist
Giant fans that suck up greenhouse….. change, report says	A1	The nation needs to ramp up efforts to suck heat-trapping gases out of the air to fight climate change, a new U.S. report said.	(Independent) Scientist
	A2	It causes one to think differently about the climate problem when you have a backstop,' he said. - Steve Pacala, Princeton University biologist and chair of the panel	(Independent) Scientist
		'These technologies will clearly help since we have screwed up a lot,' said Nobel Prize-winning atmospheric chemist Mario Molina of the University of California San Diego, who wasn't part of the report's panel.	(Independent) Scientist
		Carbon Engineering acting chief scientist David Keith, a Harvard University professor, said removing carbon from the air makes sense only once humans have stopped putting so much in the air.	professor
	B3	he said. 'And the ultimate temperature we have to suffer through is going to be lower.' - Steve Pacala, Princeton University biologist and chair of the panel	(Independent) Scientist
	C3	The report comes on the heels of a United Nations science report that painted a bleak picture of the world's ability to avoid dangerous warming. Wednesday's study 'is sort of more optimistic; it gives some operational advice,' said Kate Gordon, a research scholar at the Columbia Center for Global Energy policy who was not part of the report's panel.	(Independent) Scientist
	D1	The idea that humanity might continue huge fossil (fuel) emissions while simultaneously balancing them with removal is nutty - you plug the leaks before bailing the boat.' - Carbon Engineering acting chief scientist David Keith, a Harvard University professor	professor
		'The fact that we need large-scale negative emissions essentially tells us that we have left it (until) too late to solve the problem,' said Norwegian scientist Glen Peters, who tracks global carbon emissions.	(Independent) Scientist
	E2	Carbon Engineering, a Canadian-based clean energy company backed by Bill Gates, recently outlined the design of a large industrial plant that it said could capture carbon dioxide from the atmosphere at a cost of between $94 and $232 a tonne.That is well below past estimates of about $600 a tonne by the American Physical Society, said David Keith, a Harvard University physics professor and the fou…	professor
		Climeworks, a Swiss company and Carbon Engineering's main rival, recently said it was hoping to cut its production price to $100 a tonne in the next 5-10 years, from about $600 now.	(DAC) Firm Employee
Could a superplant save theworld?; Leslie Hook meets them at their Californian lab ..	A3	The Ideal Plant concept is just one of a number of carbon dioxide removal projects being pursued around the world -	correspondent
		Aprototype Ideal Plant could be produced within five years, the group says, and large-scale rollout could happen within a decade.	(Independent) Scientist
	A4	That sense of urgency reflects a dire reality: global emissions of carbon dioxide keep rising despite years of policy efforts to control them. The world has alreadywarmedby1C; to prevent a temperature rise of 2C or more - after which millions of people are likely to face dangerous heatwaves and droughts - many scientists argue that we must addanewstrategytothe mix. - chory She is one of five prof…	professor
	B1	There is one more problem she wants to solve:howto design plants that willbe able to store more carbon dioxide in their roots. - Chory, one of the world's pre-eminent plant biologists and a leading figure behind the Ideal Plant initiative, has had a prolific career: after a PhD in microbiology, she worked at Harvard Medical School before joining the Salk Institute for Biological Studies in1988.	(Independent) Scientist
	B2	"I've turned 60, and I want to do somethingwhere I can reallymake a difference. Climate change is where we have this total need to do it now. We have to do it now-maybe it is already too late. Idon'tknow."	(Independent) Scientist
	x	Asecond approach is to use machines to suck CO2 from the air, which is knownas direct air capture. This is difficult because CO2 is not very concentrated in the atmosphere - it is just 0.04per cent of the airwebreathe-and a lot of energy and chemicals are requiredtodrawit out.	correspondent
	C3	The Ideal Plant concept is just one of a number of carbon dioxide removal projects being pursued around the world - from huge machines to pull CO2 out of the air, to power plants that inject carbon underground. But some environmentalists believe these technologies will never work as hoped, and that they create a dangerous illusion that polluterscankeeppolluting.	correspondent
	E1	Several billionaires have adoptedCO2 removal as a sort of pet project but it hasn't yet received significant government funding. Richard Branson launched a $25m global contest for CO2 removal technology in 2007. But even after more than a decade, no solution hasbeenfound.	correspondent
	E3	However it is produced, the Ideal Plant would have to be planted on a very, very large scale - across millions of acres-to have its intended effect. If half the total acreage of all six major crops had Ideal Plant traits, this might sequester about one-fifth of annual man-made CO2 emissions, Busch estimates. - ProfessorWolfgang Busch, one of the project leaders (of the ideal plant project), who s…	professor
The natural world can help save us from climate catastrophe; to the climate disaster	A1	Governments discuss the climate crisis and the ecological crisis in separate meetings when both disasters could be addressed together.	Columnist
	A4	To prevent a full-spectrum catastrophe, we need not only to decarbonise our economy in the shortest possible time, but also to draw down carbon dioxide that has already been released.	Columnist
	C3	dac vs natural climate solutions
		Another option is direct air capture : extracting carbon dioxide with machines. Aside from the expense, which is likely to be massive, the amount of steel and concrete required to build these machines could help to push the world beyond certain climate tipping points before the positive effects are felt.	Columnist
		None of this is necessary, however, because there is a much better and cheaper way of drawing carbon from the air. Natural climate solutions do it through the restoration of living systems.	Columnist
		hey could help to solve two existential problems at once: climate breakdown and ecological breakdown. Their likely contribution is enormous - bigger than almost anyone guessed a few years ago - and other possibilities have scarcely been explored.	Columnist
Stripe to spend at least $1m a year on carbon capture tech; GREEN TECHNOLOGY	A3	It follows a number of firms, including John McKeon and Pol O'Morain's Dublin-based Silicon Kingdom Holdings, becoming more active in the emerging carbon capture sector.	Journalist
	A4	Christian Anderson, an engineer at Stripe, stated that the firm was "committing to pay, at any available price, for the direct removal of carbon dioxide from the atmosphere and its sequestration in secure, long-term storage". He also urged other companies to commit to doing the same.	(DAC) Firm Employee
		We fully support their global drive to reduce CO2, and plan to explore ways of doing something together on this. Capturing CO2 from the air will be essential if the world wants to come close to achieving the Paris two-degrees global warming limit.	Journalist
	D3	McKeon and O'Morain - whose 'mechanical trees' use a method called direct air capture of CO2 - welcomed the move by Stripe. They said: "We are delighted to see forward-thinking companies like Stripe get behind technologies including direct air capture. We fully support their global drive to reduce CO2, and plan to explore ways of doing something together on this	(DAC) Firm Employee
	E1	"If there was scalable, verifiable negativeemissions technology available in the vicinity of $100 per tonne of CO2 captured, it could be a trillion-dollar industry by the end of the century, and complement emissions reduction in halting anthropogenic climate change."	(DAC) Firm Employee
	E4	Emerging carbon capture methods like direct air capture, and enhanced capture in plants or through mineralisation, are "an opportunity for Stripe and like-minded early adopters to shift the trajectory of the industry, who ... can help by buying in early. If a broad coalition of buyers commits substantial investment, we're optimistic that the price curve will start to move", he added.	(DAC) Firm Employee
		"Our mechanical trees have the potential to do just that, at a cost that makes scalable deployment achievable in the near term."	(DAC) Firm Employee
Microsoft pledges to be 'carbon negative' by 2030; Company seeks to remove more carbon from the atmosphere than it emits within a decade	A3	Microsoft "is at the helm of what could be a new movement towards negative emissions", Elizabeth V Sturcken of the Environmental Defense Fund, a not-for-profit advocacy group, said in a statement.	NGO
		Microsoft has announced it aims to remove more carbon from the atmosphere than it emits by 2030 and hopes to have removed enough carbon to account for all the direct emissions the company has ever made by 2050.	firm
		It said the goal of removing enough carbon by 2050 to account for all its emissions since its founding in 1975. "By 2030 Microsoft will be carbon negative, and by 2050 Microsoft will remove from the environment all the carbon the company has emitted either directly or by electrical consumption since it was founded in 1975," the blogpost said.	firm
	A4	"It's imperative that we enable energy companies to transition, including to renewable energy and to the development and use of negative emission technologies like carbon capture and storage and direct air capture," Microsoft said.	firm
	B3	The company said it would fund the efforts by expanding its internal carbon fee - a fee the company has charged to its business groups to account for their carbon emissions.	firm
	D3	The company said it would fund the efforts by expanding its internal carbon fee - a fee the company has charged to its business groups to account for their carbon emissions. Since 2012, Microsoft has assessed the fee on direct emissions, electricity use and air travel, among other activities, but it will now expand the fee to cover all Microsoft-related emissions.	firm
	D4	Microsoft "is at the helm of what could be a new movement towards negative emissions", Elizabeth V Sturcken of the Environmental Defense Fund, a not-for-profit advocacy group, said in a statement.	NGO
	E2	The company's plan also includes the creation of a climate innovation fund, which will invest $1bn over the next four years to speed up the development of carbon removal technology.	firm
Cummings wins £100m to save planet by sucking CO2 from air	A1	One calculated that to capture enough carbon to "offset" the emissions from the aviation sector alone it would require the government to generate additional electricity equivalent to building up five new nuclear power stations.	Editor
		Christoph Beuttler, of the Swiss company Climeworks, which has already built direct air capture plants in Europe, said urgent government investment was needed to make it work at scale.	(DAC) Firm Employee
	A3	Those behind the projects believe that with government and private sector investment these costs could be reduced to less than £100 per tonne and energy use could also be reduced.	(DAC) Firm Employee
	A4	Enthusiasts for the technology, known as "direct air capture", say that without efforts to remove existing CO2 it will be next to impossible to meet the UK's 2050 commitment on emissions.	Editor
		Dr Friedmann, an early advocate, said he could not speak for Mr Cummings but that the government's initiative was to be welcomed. "I have had a couple of conversations with him and I wouldn't want to put his words in his mouth. [But] since we know that direct air capture is required and inevitable it is in the interests of the United Kingdom - or any other country to get ahead of it [climate chan…	(Independent) Scientist
	B3	One calculated that to capture enough carbon to "offset" the emissions from the aviation sector alone it would require the government to generate additional electricity equivalent to building up five new nuclear power stations.	Editor
	C1	Both men (Boris Johnson's chief adviser and Tim Leunig, the chancellor's economic adviser) believe that with early investment Britain could become a world leader in the technology, which is only being developed by two firms. However, some in Whitehall fear that it could distract from more conventional and proven projects to cut emissions such as the government's pledge to spend £9 billion on insu…	(DAC) Firm Employee
	C3	Some critics, however, say that it is an expensive and energy inefficient distraction for making the hard choices necessary to meet the 2050 target.	Editor
	D3	Jim Watson, a professor at UCL, said the announcement was "significant" but added: "It mustn't be used as a reason to do less on emissions reductions".	professor
	E1	An experimental plan championed by Dominic Cummings to tackle global warming by "sucking" carbon dioxide out of the air will receive £100 million from the Treasury.	Editor
	E2	At least two companies have now created working direct air capture plants but at the moment it costs nearly £500 to remove a single tonne of CO2.	Editor
		Those behind the projects believe that with government and private sector investment these costs could be reduced to less than £100 per tonne and energy use could also be reduced.	Editor
Appeal for Chancellor to support energy sector	A1	The funding for Direct Air Capture of CO2 is a welcome step in the right direction as part of the wider development and roll-out of carbon capture and storage, and we look forward to continuing our work with government to realise the full potential of our sector in delivering the UK	Journalist
	B3	It's not just about creating jobs, it's about protecting the thousands of jobs we know will be at risk.	Journalist
		Scotland has benefitted extraordinarily from the interventions this government has put in place during this crisis.	Journalist
	D3	And Gordon MP Richard Thomson said the Government had missed an opportunity to kickstart the a green revolution). He said: This was a chance to change our priorities and a great opportunity to industrialise the green revolution - but there has been nothing said about it.	politician
Process will allow companies to make up for past emissions; DAC	A1	However, the UK Government appears willing to back the technology, having recently pledged £100 million to support its development.	Journalist
	A2	Direct air capture (DAC) technology has been likened to "time travel" as it lets companies take responsibility for and scrub out past emissions.	Journalist
	A3	"DAC will provide a mechanism for those businesses to reduce their climate impact effectively and allow others to remove from the atmosphere the emissions that they were responsible for in the past."	(DAC) Firm Employee
	C3	Critics have warned that DAC is expensive, energy intensive and a distraction from more conventional emissionsbusting technologies.	Journalist
	D3	He added: "For some, installing decarbonisation technology may simply never be commercially or logistically practical. - PBDE's Alan James said	(DAC) Firm Employee
	E2	However, the UK Government appears willing to back the technology, having recently pledged £100 million to support its development. PBDE and CE intend to submit an application for funding soon.	Journalist
Boris Johnson’s green plan brings ban ..UK’s first hydrogen-powered town	A1	Dr Jonathan Marshall of the Energy and Climate Intelligence Unit (ECIU) said Mr Johnson’s plans “tick off a number of the major policy decisions needed to get the UK demonstrably back on track to its net zero target”.	(Independent) Scientist
	E4	But he warned: “Gaps still remain. Onshore wind and solar energy remain unsupported, long shots such as modular nuclear power and direct air capture may not pay off, and natural solutions to climate change – planting trees and restoring peat bogs – remain largely overlooked and ignored.”	(Independent) Scientist
Greenwash away your sins with these carbon indulgences	C3	"Traditional carbon offsets do almost nothing to tackle the emissions from flying." Instead, United would invest in aviation biofuel and direct air capture. - United Airlines chief executive Scott Kirby	(DAC) Firm Employee
	D1	Paying money to erase a sin is a concept with enduring appeal - think of papal indulgences.	Editor
	D3	Competitors were using "flashy, empty gestures" to meet their climate pledges, he said. - United Airlines chief executive Scott Kirby	(DAC) Firm Employee
Businesses Aim to Pull Greenhouse Gases From the Air. It's a Gamble.	A1	A surge of corporate money could soon transform carbon removal from science fiction to reality. But there are risks: The very idea could offer industry an excuse to maintain dangerous habits.	reporter
		Ultimately, experts say, policymakers may have to step in. In December, Congress authorized $447 million to research and demonstrate large-scale carbon removal. But many companies are unlikely to use it without legal requirements to slash emissions.	(Independent) Scientist
	A2	But as global warming accelerates and society continues to emit greenhouse gases at a dangerous rate, the idea is gaining support from a surprising source: large companies facing pressure to act on climate.	reporter
	A3	Occidental Petroleum and United Airlines are investing in a large "direct air capture" plant in Texas that will use fans and chemical agents to scrub carbon dioxide from the sky and inject it underground. Stripe and Shopify, two e-commerce companies, have each begun spending at least $1 million per year on start-ups working on carbon removal techniques, such as sequestering the gas in concrete fo…	reporter
		After convening outside experts to review applications, Stripe announced its first round of payments last May. That included an agreement with Climeworks, a Swiss start-up that has already built several small direct air capture plants in Europe.	reporter
		The German automaker Audi is paying Climeworks to capture and remove 1,000 tons of carbon dioxide from a new direct air capture facility in Iceland, scheduled to come online this year.	reporter
	A4	"It's existential for us," said Peter Reinhardt, co-founder of Charm Industrial, a start-up that Stripe is paying to remove 416 tons of carbon dioxide at $600 per ton. His company will take crop waste and convert it into an oil that can be injected underground, rather than letting the waste decay and release carbon back into the atmosphere.	(DAC) Firm Employee
	B3	Dr. Gebald said the burst of interest reflected companies' realization that demands for climate action will soon outstrip what can be achieved through cutting emissions and planting trees. I	(Independent) Scientist
		"It's existential for us," said Peter Reinhardt, co-founder of Charm Industrial, a start-up that Stripe is paying to remove 416 tons of carbon dioxide at $600 per ton. His company will take crop waste and convert it into an oil that can be injected underground, rather than letting the waste decay and release carbon back into the atmosphere.	(DAC) Firm Employee
	B4	For now, most large companies vowing to pursue carbon removal have been vague about what that actually entails, according to an analysis of corporate pledges from American University. Some talk about investing in forests and wetlands, while others are still exploring their options.	reporter
		"The price difference between those two options in the marketplace is enormous," said Sasha Mackler, director of the energy project at the Bipartisan Policy Center, a research organization in Washington. But as far as most of the public can tell, "it sort of looks like the same thing."	(DAC) Firm Employee
	C3	Using technology to suck carbon dioxide out of the sky has long been dismissed as an impractical way to fight climate change - physically possible, but far too expensive to be of much use. But as global warming accelerates and society continues to emit greenhouse gases at a dangerous rate, the idea is gaining support from a surprising source: large companies facing pressure to act on climate.	reporter
		For now, most large companies vowing to pursue carbon removal have been vague about what that actually entails, according to an analysis of corporate pledges from American University. Some talk about investing in forests and wetlands, while others are still exploring their options.	reporter
	D3	As more companies pledge to zero out their emissions by 2050, some experts warn that they could hide behind the uncertain promise of removing carbon later to avoid cutting emissions deeply today.	reporter
		"Carbon removal shouldn't be seen as a get-out-of-jail-free card," said Jennifer Wilcox, a leading expert on the technology at the University of Pennsylvania. "It has a role to play, particularly for sectors that are very difficult to decarbonize, but it shouldn't be an excuse for everyone to keep emitting greenhouse gases indefinitely."	(Independent) Scientist
	D4	"If companies are serious about putting money into carbon removal now and investigating their options, that's fantastic," said Simon Nicholson, co-director of American University's Institute for Carbon Removal Law and Policy. "But if this doesn't work, or if carbon removal at scale isn't as cheap as everyone hopes, then what's Plan B?"	(DAC) Firm Employee
	E2	The hope, companies say, is that early investments can help drive down prices to something more palatable - say, $100 per ton or less - much as investments in wind and solar have made those energy sources cheaper over time.	reporter
		Ultimately, experts say, policymakers may have to step in. In December, Congress authorized $447 million to research and demonstrate large-scale carbon removal. But many companies are unlikely to use it without legal requirements to slash emissions.	(Independent) Scientist
Global investors stoke up on UK carbon capture project	A1	Interest from GIC, Macquarie and Mitsui indicates the increasing attractiveness of the sector as government support for it grows. Government officials are exploring commercial models.	correspondent
	A3	Storegga's subsidiary Pale Blue Dot is developing the Acorn project, which will stash carbon dioxide emissions under the North Sea off the Scottish coast and produce hydrogen from natural gas. The new funds will help get Acorn to final investment decision, as well as help Storegga's plans for direct air capture (scrubbing CO2 from the air) and other low carbon projects.	correspondent
	A4	Carbon capture is thought to be vital if the UK is to hit its legally binding target of net zero carbon emissions by 2050, although the technology is not yet at scale in Britain.	correspondent
	E2	The Government wants enough carbon capture projects to capture 10m tons a year by 2030 and has promised £1bn to support four hubs.	correspondent
Use devolution to drive decarbonisation	A1	Britain stands on the precipice of another industrial revolution, but unlike its predecessors it will be directed by government policy and operate to a hard deadline.	politician
		If they are going to successfully decarbonise, they are going to need some help, and some incentives, from the government.	politician
		The government should use devolution to drive decarbonisation, handing over funding streams and policy powers to mayors and combined authorities to deliver on behalf of local people. More than 70 per cent of councils have declared a climate emergency; let's make them accountable for it.	politician
	A3	That means taking the steps now to develop the new technologies that will fuel our clean industrial future, not just hydrogen and carbon capture but also direct air capture and bioenergy, adopting the same arm's-length approach that has been so successful in developing vaccines in the past year.	politician
	B3	Onward estimates today that if the government delivers to the Climate Change Committee's Sixth Carbon Budget, 1.7 million jobs will be generated from the shift to a low-carbon economy, with more than half the jobs created in the north and the Midlands. Hydrogen, bioenergy, carbon capture and storage - these industries may one day have the same cultural resonance in parts of the UK that mining had…	politician
	D1	But it will require a bold plan, not wishful thinking.	politician
	E4	If we get this right the rewards will dwarf the costs.	politician
Sucking it up Direct air capture of CO2	A3	"Direct air capture" is being scaled up and is viewed as another way to reach net-zero emission targets, with investors and energy companies ploughing cash into such ventures.	Journalist
	C3	Stuart Haszeldine, professor of CCS at Edinburgh university, says direct capture can complement standard CCS in industrial plants. "It's usually quite easy for an industry to capture half or 80 per cent [of its emissions], but the last 20 per cent is difficult and expensive," he says. Direct air capture can deal with this last 20 per cent, enabling a company to hit net-zero emissions, he explains.	professor
	E4	The International Energy Agency says the technology has "significant potential to accelerate the transition to net zero, but costs need to come down" from the current $135-$345 per tonne of CO2 captured and stored. Simpler methods, such as tree planting, can cost as little as $10 per tonne.	Government Agency
Pale Blue Dot and Petrofac get grant of £250k	A3	Pale Blue Dot (PBD) Energy, alongside partners Carbon Engineering (CE) and Petrofac, is heading up a direct air capture (DAC) scheme which could accelerate the UK's net zero efforts.	Journalist
		With support from the Universities of Cambridge and Edinburgh, project Dreamcatcher is looking at using an alternative to natural gas in the DAC process, allowing it to run solely on clean energy.	Journalist
		DAC and storage has garnered increasing interest in recent years, with tech giant Bill Gates and eccentric entrepreneur Elon Musk both signalling their support for the technology.	Journalist
	B3	The funding is designed to accelerate the delivery of "critical game-changing technologies" needed to further the UK's climate change ambitions, while also creating over 60,000 jobs.	Journalist
	E2	Westminster has given the project a £249,000 boost as part of a wider £166.5 million cash injection into green technology.	Journalist
Norwegian tomatoes go climate neutral	A3	The project is under development, and it is expected that all production at Lauvsnes Gartneri will be undertaken in closed systems by the end of 2021 and that the direct air capture for CO2 will be implemented during the first half of 2022. When the installation is completed, the production at Lauvsnes Gartneri will be 100% climate neutral and fit to meet the climate requirements of the future.	Editor
	A1	Regular readers will be familiar with criticism of governments, including our own, which tell us that carbon capture and storage and related technical fixes with be the answer, when they are a decade away at any scale, if they happen at all.	Editor
Net zero talk perpetrates a global con	A3	United Airlines net zero plans are based on one of these options, called Direct Air Capture, something not proven at scale anywhere in the world.	Columnist
	C1	Many net zero plans rely on carbon offset schemes. Those that involve planting trees would need to be rolled out on a massive scale to let companies and countries keep on burning fossil fuels. Shell wants to buy carbon credits, from tree planting and other schemes, to cancel out its own emissions, but the quantity this one company would need in 2030 is more than all the carbon credit created in t…	Columnist
		Walmart has a plan to reduce emissions but only from their direct operations, completely ignoring the impact they have in procuring, processing and transporting materials and products, estimated to be about 95 per cent of the emissions they are responsible for. The North Sea oil industry uses the same trick to claim they are working towards net zero while blithely ignoring the emissions that resu…	Columnist
	D3	Everybody claims to be green these days but what the planet needs is actual zero carbon emissions, not the messy nightmare that is net zero	Columnist
World 'to miss .. large-scale negative emission programmes	A3	The coalition research, conducted with knowledge and analytical support from McKinsey & Company, shows negative emissions solutions including bioenergy with carbon capture and storage (BECCS), direct air capture and storage (DACS), and natural climate solutions (NCS) such afforestation, are all proven and can each provide at least 1Gt of sustainable negative emissions.	Journalist
	A4	If there is no action until 2030, around 8Gt of negative emissions debt will have been built-up, increasing the costs and disruption to society required to keep global warming within 1.5°C.	Journalist
	B3	Will Gardiner, CEO of Drax Group, a founding member of the Coalition for Negative Emissions, said: “Negative emissions solutions are proven and ready to go but in order to play a critical role in tackling the climate crisis, they must be deployed much faster than current projections. "The UK, alongside international partners, has a once in a generation opportunity to lead the world in deploying n…	firm
	C3	Will Gardiner, CEO of Drax Group, a founding member of the Coalition for Negative Emissions, said: “Negative emissions solutions are proven and ready to go but in order to play a critical role in tackling the climate crisis, they must be deployed much faster than current projections.	firm
Decarbonisation-focused Scottish Cluster 'could create 20,000-plus jobs in next decade'	A1	“We encourage the UK Government to be ambitious and maximise the level of green recovery investment in all UK CCS projects, in particular the Scottish Cluster, which has the added advantage of repurposing existing infrastructure.” - Oil tycoon Sir Ian Wood, chair of the Energy Transition Zone (ETZ)	firm
	B3	It has been calculated that the cluster, by deploying CCS, hydrogen and direct air capture (DAC) technologies in Scotland, could support an average of 15,100 workers between 2022 and 2050 – both directly and in the supply chain – while total such jobs are expected to peak at 20,600 in 2031.	Journalist
Why net zero tech is the future	A1	Technological advances are what will make possible our vision of Scotland as a leader in CO2 transportation, storage and carbon removal technologies like direct air capture.	Columnist
	B3	In our recent research we identified that getting decarbonisation right could lead to big rewards both in terms of preserving domestic industrial production and achieving Net Zero.	Columnist
	E4	What we need now is for the cost to significantly come down and the scale to go up; investing in technology innovation is key to achieve that. The UK has the opportunity to create a leading net zero supply chain, to decarbonise domestic industrial production and export technology to other countries.	Columnist
Question mark over Direct Air Capture tech's viability	B4	Storegga, which is behind the Acorn carbon capture and storage project, and Carbon Engineering (CE) is forging ahead with plans for a north-east facility, which could remove up to one million tonnes of carbon dioxide from the atmosphere a year. But DAC has been served a reality check by Westwood Global Energy Group, which claims the technology might only make financial sense for firms in a handfu…	Journalist
	C3	Nevertheless, Westwood Global said that, even if the DAC cost barrier is overcome questions remain over whether it could scale up fast enough. As such, it said DAC seems likely to be an "energy transition negative emissions technology also-ran".	firm
	E2	Westwood Global said: "Based on research from 2018, historic cost estimates for DAC can range from USD$50 to $1,000 per tonne of CO2. Further analysis indicates the cost is likely to fall between roughly $95 and $230 in the next decade, depending on design options and economic assumptions.	firm
		Elsewhere, the US Department of Energy said in June it would put £8.7m into six DAC research and development projects.	Journalist
Carbon killer Orca comes to life in Iceland as 'direct air capture' grabs investors' imagination	A3	Orca will collect about 4,000 tonnes of CO2 a year and store it underground - a tiny fraction of the 33bn tonnes of the gas forecast by the IEA to be emitted this year but a demonstration of the technology's viability.	Journalist
		Wurzbacher said commercial demand had been so high that the plant was nearly sold out of credits for its 12-year lifespan, prompting the accelerated development of the much larger plant using the same tech.	(DAC) Firm Scientist
	C1	Critics of direct air capture say the tech is too expensive and consumes too much energy to run at a meaningful scale. But its profile has been rising, with Joe Biden's infrastructure bill including $3.5bn for four direct air capture hubs.	Journalist
		Because the atmosphere is just 0.04 per cent carbon dioxide, extracting it can be time-consuming and energy intensive.	Journalist
	E1	Orca's other customers include Swiss Re, which recently signed a $10m carbon removal deal with the plant, as well as Audi and Shopify.	Journalist
Carbon carbon everywhere, yet still a very tricky job to capture it; Analysis	C3	The contradiction goes to the heart of the green dilemma: creating new sources of Co2 is much easier and cheaper than removing it from the atmosphere.	Journalist
	E4	Major economies, including the UK, are pouring billions into research and development, but estimated costs vary widely and it may be some time before either carbon removal or carbon capture are cost competitive.	Journalist
		Recent events have underlined a growing recognition that we must "defossilise rather than decarbonise", says Professor Peter Styring of the University of Sheffield. "The only equitable way to do this is through direct air capture because then you have a supply of Co2 without political or geographical boundaries. The technology is there, but are we willing to pay for it?"	professor
		Climeworks, a Swiss-based direct air capture company, says with the right incentives and carbon pricing, it could be cost-competitive with other sources of Co2 within 10 years. The company's technology is already being used to create the bubbles in sparkling water at a plant in Switzerland.	(DAC) Firm Employee
Light, air and full; Proteins: Soil bacteria use hydrogen	A3	The researchers repeatedly skim off a portion and dry it to form a powder known as brine. The CO2 is extracted directly from the ambient air via a filter using direct air capture technology. Together with the other ingredients, the hydrogen serves as a nutrient for the bacteria. The bacteria multiply and finally produce the protein-rich mixture.	Journalist
		According to the trade journal "Joule ", such processes could deliver considerable amounts of protein - with little energy. According to the paper, only about 2.5 percent of the total energy produced would be needed to feed everyone with protein.	Journalist
Who will solve the carbon capture conundrum?; Two new multibillion-pound projects could make the UK a world leader in cutting emissions, says Joe Shute	C1	Last year, the Government announced £100 million in funding to research direct air capture technology although critics point to it currently being hugely expensive and an inefficient use of energy.	Journalist
		Several companies have created working air capture plants, such as the newly opened Orca facility in Iceland. But according to one estimate, it presently costs nearly £500 to remove a single ton of CO2 from the air.	Journalist
Industry bosses urge Tories to U-turn on carbon capture snub ahead of COP26	E1	The final advantage of the Scottish site presented in the letter was that of direct air capture with the Scottish bid looking to remove up to one million tonnes of CO2 every year through the technology.	Journalist
		The letter added: "Reaffirming the early progression of the Scottish Cluster would ensure the UK is home to the first and largest Direct Air Capture facility in Europe. This presents a huge manufacturing and export revenue potential for the UK."	Journalist
THE HIGHLAND PORT WITH AMBITIOUS PLANS TO BE A HYDROGEN HAVEN	B3	AFTER a lull of many years, Carbon Capture and Storage (CCS) is back on Scotland's green agenda. A cross-sector group of Scottish CO2 emitters and the Acorn Carbon Capture and Storage and Hydrogen Project Partners believe that CSS and Direct Air Capture (DAC) technologies could support over 15,000 jobs from next year until 2050, with 6,200 direct jobs and 8,900 in the supply chain.	Journalist
Demand for 'climate tech' fuels investment boom; Capital raising More solutions, both incremental and disruptive, are needed to meet targets, writes Myles McCormick	A4	A heightened sense of urgency over tackling climate change has prompted a surge in commitments to curb emissions from political and corporate spheres. The US and EU have committed to reaching net zero carbon emissions by 2050; China has said it will do so by 2060.	Journalist
	B3	John Weyant, a professor at Stanford University who co-authored the book Renewed Energy about what went wrong in the first "cleantech" wave, says the increased awareness of climate change has helped drive action.	professor
		"Our view, working on the inside [a decade ago], was that nobody cared, it didn't get covered, the public wasn't that interested," he says. Now, hurricanes, flooding, droughts and wildfires are driving home the effects of climate change, he says.	(DAC) Firm Scientist
	C1	Climate activists have often been critical of companies and politicians placing blind faith in "silver bullet" solutions at the expense of the buildout of available technology such as wind and solar. In May, John Kerry, the climate envoy of US president Joe Biden, came under fire for saying half of the reductions necessary to hit net zero "are going to come from technologies we don't yet have".	politician
		But Reichart argues an "all of the above" approach is needed: scaling up existing technology; commercialising early-stage developments; and innovating towards new breakthroughs.	firm
	D3	"Now, you have the fundamental underlying economics, you have wonderful products, and you have a public acceptance that will increasingly push towards the net zero global economy," says Hans Kobler, managing partner of Energy Impact Partners, an investment firm with $2bn under management.	firm
		This is spurring a greater awareness among the public, in general, and also in the investment community.	correspondent
	E1	But achieving these net zero targets will also require developing and adopting new technologies, ranging from green hydrogen production for carbonfree fuel to direct air capture facilities that can strip carbon out of the atmosphere. That has prompted an influx of capital into climate tech, with investors betting on technological breakthroughs to achieve political and corporate aims.	correspondent
		"We've seen the volume of investment in climate tech accelerate in 2020 and, this year, it's absolutely off the charts," says Emily Reichert, chief executive of Greentown Labs - North America's biggest climate tech start-up incubator. "We are seeing our start-ups be funded faster and in larger rounds than ever before."	firm
Air-scrubbing machines gain momentum, but long way to go	A4	Just a few years ago, this technology, known as "direct air capture," was seen by many as an unrealistic fantasy. But the technology has evolved to where people consider it a serious tool in fighting climate change.	reporter
	B3	The Department of Energy announced Friday a goal to reduce the cost of carbon removal and storage to $100 per metric ton, saying it would collaborate with communities, industry and academia to spur technological innovation.	reporter
	C3	Leading scientific agencies including the United Nations Intergovernmental Panel on Climate Change say that even if the world manages to stop producing harmful emissions, that still won't be enough to avert a climate catastrophe. They say we need to suck massive amounts of carbon dioxide out of the air and put it back underground - yielding what some call "negative emissions."	reporter
	D3	"We have already failed on climate to the extent to which direct air capture is one of the many things we must do," Friedmann said. "We have already emitted so many greenhouse gases at such an incredible volume and rate that CO2 removal at enormous scales is required, as well as reduction of emissions."	(Independent) Scientist
		If governments created policies to penalize carbon dioxide emissions, that would drive more carbon removal projects and push companies to switch to lower-carbon fuels, McCoy said.	(Independent) Scientist
	E2	Estimates vary, but it currently costs about $500 to $600 per ton to remove carbon dioxide using direct air capture, said Colin McCormick, chief innovation officer at Carbon Direct, which invests in carbon removal projects and advises businesses on buying such services.	(DAC) Firm Employee
		As with any new technology, costs can decrease over time. Within the next decade, experts say, the cost of direct air capture could fall to about $200 per ton or lower.	reporter
	E4	In the U.S., direct air capture facilities can get a tax credit of $50 a ton, but there are efforts in Congress to increase that to up to $180 a ton, which if passed, could stimulate development.	reporter
Scotland at CCS forefront	B3	The cluster will support an average of 15,000 jobs each year to 2050 and £1.4bn a year in added economic value and will help to ensure that industry has a long-term future across both Scotland and the rest of the UK by enabling key parts of the economy to decarbonise.	Editor
Flying cars and sunblock for roads: The best climate solutions of the year	B3	The Orca plant set up by Swiss startup Climeworks AG aims to reduce the effects of the greenhouse gas on the planet and its launch represented a milestone in the direct air capture industry.	correspondent
Clean air start-up wins fresh funding	E1	Carbon Collect, a start-up that removes carbon dioxide from the air and has the former taoiseach Enda Kenny as a director, has closed a funding round worth more than (EURO)10 million.	reporter
Natural and technological solutions must be used together to tackle climate change , think tank report finds	A4	It suggests cumulative emissions between 2020 and 2050 must be limited to 500 gigatonnes to have a 50:50 chance of restricting temperature rise to 1.5C.	correspondent
		Scotland fails to hit annual climate target for third year in a row	correspondent
		To achieve this, the ETC argues that a “portfolio” of techniques that remove emissions will be “essential”, utilising a combination of natural carbon sinks such as forests and peatlands, engineered methods like direct air capture of emissions and hybrid systems such as bioenergy plants with carbon capture and storage.	correspondent
Carbon extractor fans' only way to save the planet; Ben Spencer	C3	Extracts from a draft version of the summary report say: "Carbon dioxide removal is necessary to achieve net-zero greenhouse gas emissions globally and nationally." If "negative emission" technologies fulfil their potential, the draft says, they could even enable a reversal of global warming.	(Independent) Scientist
		But scientists have a long way to go. The report, commissioned and endorsed by 195 governments, acknowledges that the only "negative emissions" strategy in mass deployment at present is tree planting.	(Independent) Scientist
		Scientists are working on other techniques. These include direct air capture, giant fans extracting carbon dioxide from the air and storing it underground or converting it into jet fuel.	Editor
		However, the 19 direct air capture plants in operation are capturing only 10,000 tonnes of CO2 a year, compared with the 36 billion tonnes emitted annually.	Editor
	D3	Professor Shaun Fitzgerald, director of the Centre for Climate Repair at Cambridge University, argued that a reduction in emissions alone cannot be sufficient to stay within the 1.5C limit. He insists we must also remove greenhouse gases: "There's no point in emptying the bath if you keep topping it up."	professor
Carbon removal: the 21st century's oil?	C3	The main obstacle to the growth of CCUS, Budinis said, is that it is very energy-intensive - and hence costly. "That doesn't mean it doesn't work," she said. For DAC, she identified a second barrier: "a non-existent supply chain for the components which are needed." - Sara Budinis, energy analyst at the International Energy Agency in Paris,	(DAC) Firm Scientist
Firm behind Scottish carbon capture and hydrogen projects gets £51 million boost	E4	Chief executive Nick Cooper said: “In the past two years, Storegga has grown from a developer of a cluster of Scotland-based decarbonisation projects into an international player.	(DAC) Firm Scientist
		“We are now active in projects in the UK, the US and Norway and are evaluating further decarbonisation opportunities in other locations. The UK’s advanced decarbonisation blueprint and its emerging carbon management chains are adaptable to other areas of the planet that are seeking high integrity, large scale decarbonisation.	(DAC) Firm Scientist
		“International investment capital is searching for viable energy transition projects. Storegga’s ability to identify high quality decarbonisation projects; engage with important influencers such as local governments and communities; and connect with development partners will be accelerated by this further investor support.”	(DAC) Firm Scientist
We must fast-Track CCS CS if we want UK to lead	B3	"Not only does it have its own merits; unique things like direct air capture and shipped volumes and central belt power stations, security of power supply, all of those aspects, but it also offered resilience and de-risked the government's 2030 targets."	(DAC) Firm Employee
		Delivering a strong baseline "and more", then, but it's the latter that might have got lost in the government assessments, Mr Cooper conceded.	(DAC) Firm Employee
		Jobs-wise, some 21,000 roles are expected to be created for phase 1, directly and through supply chain.	(DAC) Firm Employee
		"A simple proxy for jobs would be: it's 21,000 for 5-6m tonnes. Imagine what 20m tonnes would do, across various sectors and the supply chain," said Mr Cooper.	(DAC) Firm Employee
		Depending on whether you look at Peterhead, Greater Aberdeenshire, Scotland, the UK and beyond, he has high hopes on the industrial benefits for this multi-user carbon disposal market.	(DAC) Firm Employee
		He added: "I think the positive shockwaves are going to be at least as strong as when the oil and gas industry first turned up here.	(DAC) Firm Employee
		"Not Storegga solely, but in terms of the whole supply chain and the attendant first and second order developments that will follow these carbon chains."	(DAC) Firm Employee
Business urges G7 to step up climate action; Sustainability Chief executives call for clarity and more ambition in environmental policies	A1	The SMI letter put strong emphasis on carbon pricing, calling for governments to pursue a price on emissions that would rise over time. It said that a carbon price of $30-$70 would destroy the economic logic for coal investment, while a level above $120 would drive investment in technologies such as direct air capture, which removes carbon dioxide from the atmosphere.	Editor
3m funding boost to accelerate novel air capture technology	E1	DIRECT air capture technology supported by a consortium that includes Heriot-Watt University has secured \xC23 million in funding through the Net Zero Innovation Portfolio (NZIP) from the Department for Business, Energy & Industrial Strategy (BEIS).	Journalist
The secret of the philosopher's stone; Letters	C1	Some reputable scientists are highly sceptical of the concept for this reason. Current extraction technology is capable of taking out only a speck of carbon being emitted. This year, emissions in excess of 33 billion tonnes of carbon are expected from human activity, while the most advanced direct air capture (DAC) technology can remove only 4,000 tonnes of carbon annually.	Journalist
Sustainable aviation fuel plant could lead to hundreds of jobs	A4	Steve Murphy, chief commercial officer at Storegga, the lead developer for the Acorn carbon capture and storage and hydrogen infrastructure projects proposed for St Fergus, said: "As each day passes, the climate crisis worsens. "It is vital we push hard to get important carbon reduction developments like Acorn online as swiftly as possible.	(DAC) Firm Employee
		"The North East Scotland Green Freeport will accelerate and amplify the Scottish Cluster, including CO2 import facilities at Peterhead Port and Europe's first, at-scale, direct air capture plant which can support a new sustainable aviation fuel sector and help abate CO2 emissions from the transport sector."	(DAC) Firm Employee
September 21 2022 Rt Hon [...]	B3	Crucially, a successful green freeport bid will accelerate the Scottish Cluster at St Fergus, effectively helping to offset the delay from the UK Government's previous decision not to allocate it Track 1 status and opening a window of opportunity to develop a world-leading position for a comprehensive range of energy transition activities such as hydrogen production, sustainable aviation fuels an…	Editor
		The north-east of Scotland is, without doubt, one of the world's most attractive locations to invest in low carbon technologies. The current challenge we face is these technologies, and the jobs associated with them, are not available at scale just now but, with right interventions, we can progress the jobs growth at pace whilst ensuring we avoid the displacement of companies, jobs and skills thr…	Editor
The car as a CO2 vacuum cleaner; A team from the Netherlands has built a car with negative emissions: Not only does it not emit any exhaust gases, it actually captures some while driving	A3	Experts use the abbreviation DAC for such machines, which stands for Direct Air Capture. DAC nourishes the hope that one of our biggest problems can perhaps still be brought under control: climate change.	correspondent
Climate tech 2.0 still has a one per cent problem; Opinion Environment	C1	Direct air capture machines are sucking in an even tinier fraction of global carbon emissions and fusion energy is years away from powering a www.grid.No wonder COP27 attendees who voted on 12 net zero policies in a poll at South Korea's pavilion overwhelmingly plumped for existing tech: renewables such as wind and solar topped the chart with 22 per cent of the vote on Monday, versus a puny one p…	Columnist
		New carbon removal technologies include so-called direct air capture, where CO2 is sucked from the atmosphere and stored underground. Another method known as biochar involves burning plant matter and then burying the carbon-heavy waste.	Columnist
study: Big gap in carbon removal effort key to climate goals	A1	Both have been heavily criticized by environmentalists even as they attract considerable funding from governments and companies seeking solutions to the climate crisis. Developing countries argue that their contribution to global carbon removal — mostly in the form of forests and land management — are equally important and deserve greater recognition.	Journalist
	C2	Both have been heavily criticized by environmentalists even as they attract considerable funding from governments and companies seeking solutions to the climate crisis. Developing countries argue that their contribution to global carbon removal — mostly in the form of forests and land management — are equally important and deserve greater recognition.	Journalist
Windfall taxes not the only option for fossil fuel profits; Opinion Environment	C1	This has bolstered interest in direct air capture companies that suck carbon dioxide out of clean air rather than clouds of factory pollution. But none of these developments guarantee that global emissions will fall as quickly as they must. "And also, why should cash-strapped taxpayers pay for this when the industry is making out like bandits?" says Oxford university's Professor Myles Allen, who …	professor
Mammut enters partnership with CO2 storage company	B3	Adrian Huber, head of corporate responsibility, said: “At Mammut, our climate strategy is focused on reducing our CO2 emissions along our value chain (“Do our best”). Therefore, we are committed to using sustainable materials, renewable energy, supply chain change and circular business models. Teaming up with partners like Climeworks is an important part of our overall climate strategy and suppor…	(DAC) Firm Employee
Occidental Petroleum: black is the new green; Twitter: @FTLEX	B3	Oxy aims to store CO2 underground for customers who want to buy credits to offset their own emissions. One study believes the market for carbon credits can reach $50bn by 2030. Oxy plans to use captured carbon dioxide to help pump oil and produce chemicals. It has already inked a deal to sell these so-called net zero oil products to a South Korean refinery.	Editor
			Editor
		Investors need to take the long view. This technology is nascent. The largest operation so far, in Iceland, captures only 4,000 tonnes per year. The DAC process itself has high energy requirements. This is where last year's Inflation Reduction Act applies. Federal tax credits will provide an additional revenue stream once it captures the carbon.	Editor
	E4	The DAC venture is likely to drain Oxy's cash flow until it becomes financially viable. But it is a sign that at least one US oil producer sees climate change as a business opportunity.	Editor
price the cachet of sustainability?; Developers are integrating a raft of new-generation green features to entice buyers to new-build homes - at a premium, naturally, writes Zoe Dare Hall	B3	The technology and materials needed for greener homes already exist, says Kent Jackson of SOM. "The challenge is to find more innovative ways to build, pushing the limits of carbonsequestering materials such as timber and hempcrete, and developing systems such as direct air capture." But he adds, "The easier answer would be to build less - to densify existing cities and reuse existing buildings."…	(DAC) Firm Employee
Q&A What is the best response?	C3	Reaching net-zero emissions in a cost-effective mannerremains the big challenge, but it is achievable.	Editor
		It may also be necessary to develop technologies that suck carbon dioxide from the air, called "direct air capture", or to explore other means of "climate repair" but such options are unproven and cannot be banked on yet. So we should concentrate on known solutions. - It's the final instalment of the sixth global assessment report (AR6) by the IPCC, the UN body of leading climate scientists.	(Independent) Scientist
Microsoft to pay for climate technology that traps carbon	A4	That amount represents a tiny portion of the ten billion tonnes of carbon dioxide removal that researchers say may be needed to limit global warming to 1.5C above pre-industrial levels.	correspondent
Going Green	B3	Klimate specialises in carbon removal rather than traditional offsetting, with tree planting schemes to more complex Direct Air Capture projects. Rewilding Britain works with communities and individuals in the UK to help them rewild land and sea.	Editor
		Hotelplan chief Joe Ponte, said: "Protecting the planet that we and our customers so love exploring is critical, as is taking a forward-thinking approach in our carbon mitigation efforts."	firm
Ethical entrepreneurs with big green dreams of a cleaner world	E4	Chief commercial officer for NEG8 Carbon (formerly Trinity Green Energies) Adrian Costigan, explains that the company uses Direct Air Capture (DAC) technology to extract C02 from the atmosphere, helping to reverse global warming.	(DAC) Firm Employee
		"We have just begun to commercialise our technology, so the timing of this year's programme is perfect for us," says Mr Costigan. "It provides a springboard for our business to attract funding and scale. The programme offers opportunities to connect with potential customers and investors, as well as receiving mentoring expertise and media exposure.	(DAC) Firm Employee
10 billion tonnes of CO needs removed; Letters to the editor	A4	I believe all carbon removal solutions, including reforestation, direct air capture and biochar, have a significant part to play.	Editor
		The urgency of the climate crisis means we need to deploy all solutions at once, on a massive scale.	Editor
Carbon offsetting schemes are ‘fraud’, says major airline CEO	C3	As part of its “climate commitment”, United says that “unlike other airlines, we’re looking beyond using carbon offsets”, adding: “We believe carbon offsets simply don’t go far enough to address the emissions caused by our operations. To achieve carbon neutrality by 2050, we’ll aim to tackle emissions at their source.”	firm
		The airline states that its main areas of focus is investing in sustainable fuel and “direct air capture” technology, which it says can do the work of 40 million trees.	firm
CLIMATE GLIMPSE: Here's what you need to see and know today	C1	—The U.S. Energy Department said Friday it's giving $1.2 billion to a pair of projects that would directly remove planet-warming carbon dioxide from the air. Direct air capture doesn't yet exist on a meaningful scale, and some skeptics say money would be better spent on more practical efforts.	Government Agency
bneGreen: Carbon capture is only a way to make people feel good about continuing emissions	C3	However, as a technology it remains ineffective. As the US makes strides in carbon capture and sequestration (CCS), questions linger about its efficacy in combating climate change. While the technology holds the promise of retaining the benefits of fossil fuels without the harmful emissions, critics contend that it merely serves to assuage guilt over fossil fuel usage while offering limited envir…	Journalist
Collisons' carbon removal fund makes new commitments	C3	"Recognising and supporting the potential of new and innovative solutions in their early stages of development, and the climate entrepreneurs behind them, is critical because no solution will single-handedly reverse climate change," said Stacy Kauk, head of sustainability at Shopify, in a statement.	(DAC) Firm Employee
Getting to net zero will take all our ingenuity; A serious green industrial strategy means adopting pragmatic solutions that are outside the rigid 'stop oil' orthodoxy	A4	Here, it is green activists as well as governments who need new, longterm thinking. An example is the idea of a group of British academics, including the Oxford Net Zero initiative, for a "carbon takeback obligation". This would place a steadily escalating requirement on fossil fuel producers to take the carbon they produce out of the air and put it back in the ground. The technology to do so - d…	politician
	E4	The technology to do so - direct air capture - is not yet operating on an economic scale but is under serious development in the US.	politician
NEG8 Carbon creates a compact modular system to capture CO2	C3	However, existing DAC systems have their limitations, including cost and high energy use and this prompted the multidisciplinary team behind carbon capture technology company, NEG8, to combine their chemical and mechanical engineering expertise to develop a highly efficient and groundbreaking DAC system to capture millions of tonnes of carbon dioxide and reverse climate change, says chief commerc…	Editor
		Reducing emissions alone is not enough to meet climate change goals. One of the key challenges is how do we remove the billions of tonnes of historic emissions from the past century of industrialisation. Direct air capture will be part of the solution, he adds.	Editor
Large-scale carbon capture an ‘illusion’ for oil and gas companies	C3	Assuming that fossil fuel consumption continues under current projections, the oil and gas industry would need to capture and store an “entirely inconceivable” 32 billion tonnes of carbon and remove 23 billion tonnes via direct air capture by 2050 in order to stop the global temperature rising 1.5C above preindustrial levels.	reporter
		This would require more electricity than is used by the entire world today.	reporter
		Oil and gas companies provide half of the global energy supply and employ nearly 12 million people worldwide, but they have been “a marginal force at best” in the clean energy transition, the IEA said, accounting for just 1% of renewable investment globally.	reporter

## Sheet: EU; Sources
Name Article	Link	Citation
Carbon in the air: A target for ecologists; But study casts doubts on viability of capturing and sequestering it	https://advance-lexis-com.proxy-ub.rug.nl/document/?pdmfid=1516831&crid=884ca6d4-be82-4c84-9c86-ef73082e29de&pddocfullpath=%2Fshared%2Fdocument%2Fnews%2Furn%3AcontentItem%3A52V1-8361-JC85-N0TP-00000-00&pdcontentcomponentid=8357&pdteaserkey=sr0&pditab=allpods&pdworkfolderlocatorid=3526ebcd-314b-449c-bf81-344a782d2273&ecomp=hmnyk&earg=sr0&prid=fb6073a9-d6be-4f78-a305-7d95219afd9c	BY JOHN COLLINS RUDOLF. (May 11, 2011 Wednesday). Carbon in the air: A target for ecologists; But study casts doubts on viability of capturing and sequestering it. The International Herald Tribune. https://advance-lexis-com.proxy-ub.rug.nl/api/document?collection=news&id=urn:contentItem:52V1-8361-JC85-N0TP-00000-00&context=1516831.
Startups have figured out how to remove carbon from the air. Will anyone pay them to do it?; Three startups, Carbon Engineering, Global Thermostat and Climeworks, are making strides with technology that can directly remove carbon dioxide from the air. What they need now is a viable business model	https://advance-lexis-com.proxy-ub.rug.nl/document/?pdmfid=1516831&crid=df7b4376-f229-47d3-8ee6-b3f3e7c0d284&pdworkfolderid=270e128c-ee15-45b3-be0a-14e3cd64549a&pdopendocfromfolder=true&ecomp=f13k&earg=270e128c-ee15-45b3-be0a-14e3cd64549a&prid=00cf6ae6-67ae-4e2d-87a1-55e91b2ab13c	Marc Gunther. (December 16, 2015 Wednesday). Startups have figured out how to remove carbon from the air. Will anyone pay them to do it?; Three startups, Carbon Engineering, Global Thermostat and Climeworks, are making strides with technology that can directly remove carbon dioxide from the air. What they need now is a viable business model. The Guardian. https://advance-lexis-com.proxy-ub.rug.nl…
World has missed chance to avoid dangerous global warming - unless we start geo-engineering the planet; Computer models predict average temperature will overshoot Paris Agreement targets but be brought back down again by the end of this century	https://advance-lexis-com.proxy-ub.rug.nl/document/?pdmfid=1516831&crid=cb018ec9-7755-4e01-9356-f3e63e7c8ac5&pddocfullpath=%2Fshared%2Fdocument%2Fnews%2Furn%3AcontentItem%3A5P98-WHV1-JCJY-G533-00000-00&pdcontentcomponentid=382507&pdteaserkey=sr19&pditab=allpods&pdworkfolderlocatorid=3b66f577-2d23-49f0-8717-7982d154f7db&ecomp=hmnyk&earg=sr19&prid=d1d16b45-2959-42be-a27d-3f403e015ca4	Ian Johnston. (August 21, 2017 Monday). World has missed chance to avoid dangerous global warming - unless we start geo-engineering the planet; Computer models predict average temperature will overshoot Paris Agreement targets but be brought back down again by the end of this century. The Independent (United Kingdom). https://advance-lexis-com.proxy-ub.rug.nl/api/document?collection=news&id=urn:c…
Giant fans that suck up greenhouse gases from the air must become commonplace across the US to fight climate change, report says	https://advance-lexis-com.proxy-ub.rug.nl/document/?pdmfid=1516831&crid=3e55a56d-7818-4bb2-bbad-c2d6508c6dc2&pddocfullpath=%2Fshared%2Fdocument%2Fnews%2Furn%3AcontentItem%3A5TJT-DHF1-F021-63SD-00000-00&pdcontentcomponentid=397135&pdteaserkey=sr29&pditab=allpods&pdworkfolderlocatorid=04213a9c-6d95-4304-9bab-d9f66bb72414&ecomp=hmnyk&earg=sr29&prid=d1d16b45-2959-42be-a27d-3f403e015ca4	Associated Press. (October 24, 2018 Wednesday). Giant fans that suck up greenhouse gases from the air must become commonplace across the US to fight climate change, report says. MailOnline. https://advance-lexis-com.proxy-ub.rug.nl/api/document?collection=news&id=urn:contentItem:5TJT-DHF1-F021-63SD-00000-00&context=1516831.
Could a superplant save theworld?; Scientists are exploring whether an 'Ideal Plant' can help curb global warming. Leslie Hook meets them at their Californian lab ; Can a plant save the planet?	https://advance-lexis-com.proxy-ub.rug.nl/document/?pdmfid=1516831&crid=9cefafde-a653-4fe3-a96e-d0f584a2e380&pdworkfolderid=b08d765f-062c-4aa8-a184-c661d08ff3d0&pdopendocfromfolder=true&ecomp=f13k&earg=b08d765f-062c-4aa8-a184-c661d08ff3d0&prid=cb02f96b-9176-4016-bf9b-44164ea75ba4	Leslie Hook. (February 2, 2019 Saturday). Could a superplant save theworld?; Scientists are exploring whether an 'Ideal Plant' can help curb global warming. Leslie Hook meets them at their Californian lab ; Can a plant save the planet?. Financial Times (London, England). https://advance-lexis-com.proxy-ub.rug.nl/api/document?collection=news&id=urn:contentItem:5VB7-1FX1-JCBW-N0PV-00000-00&context=…
The natural world can help save us from climate catastrophe; Ecological restoration can be a powerful means of protecting the atmosphere - we need to rewild on a massive scaleLetter: A natural solution to the climate disaster	https://advance-lexis-com.proxy-ub.rug.nl/document/?pdmfid=1516831&crid=c8c17149-baa8-43df-b5f9-4c68899b8c8b&pddocfullpath=%2Fshared%2Fdocument%2Fnews%2Furn%3AcontentItem%3A5VT2-1191-F021-60D4-00000-00&pdcontentcomponentid=138620&pdteaserkey=sr49&pditab=allpods&pdworkfolderlocatorid=fbfb2ebf-8f10-4461-adea-39f43033c27a&ecomp=hmnyk&earg=sr49&prid=5539abc5-117a-48fb-82bd-e9b62c135d4f	George Monbiot. (April 3, 2019 Wednesday). The natural world can help save us from climate catastrophe; Ecological restoration can be a powerful means of protecting the atmosphere - we need to rewild on a massive scaleLetter: A natural solution to the climate disaster. The Guardian(London). https://advance-lexis-com.proxy-ub.rug.nl/api/document?collection=news&id=urn:contentItem:5VT2-1191-F021-60…
Stripe to spend at least $1m a year on carbon capture tech; GREEN TECHNOLOGY	https://advance-lexis-com.proxy-ub.rug.nl/document/?pdmfid=1516831&crid=f0d7c9c6-1232-45d7-8fe8-9f269b4c85b3&pddocfullpath=%2Fshared%2Fdocument%2Fnews%2Furn%3AcontentItem%3A5WWS-TPW1-JCBW-N0C6-00000-00&pdcontentcomponentid=333993&pdteaserkey=sr61&pditab=allpods&ecomp=hmnyk&earg=sr61&prid=299d66f4-3226-4337-bf29-c931be94cf9e	John Reynolds. (August 25, 2019). Stripe to spend at least $1m a year on carbon capture tech; GREEN TECHNOLOGY. Sunday Independent. https://advance-lexis-com.proxy-ub.rug.nl/api/document?collection=news&id=urn:contentItem:5WWS-TPW1-JCBW-N0C6-00000-00&context=1516831.
Microsoft pledges to be 'carbon negative' by 2030; Company seeks to remove more carbon from the atmosphere than it emits within a decade	https://advance-lexis-com.proxy-ub.rug.nl/document/?pdmfid=1516831&crid=196a172a-ac99-4ece-860c-6cc7f39838aa&pddocfullpath=%2Fshared%2Fdocument%2Fnews%2Furn%3AcontentItem%3A5Y0N-RHV1-JCJY-G3W3-00000-00&pdcontentcomponentid=138620&pdteaserkey=sr70&pditab=allpods&ecomp=hmnyk&earg=sr70&prid=299d66f4-3226-4337-bf29-c931be94cf9e	Guardian staff and agencies. (January 16, 2020 Thursday). Microsoft pledges to be 'carbon negative' by 2030; Company seeks to remove more carbon from the atmosphere than it emits within a decade. The Guardian(London). https://advance-lexis-com.proxy-ub.rug.nl/api/document?collection=news&id=urn:contentItem:5Y0N-RHV1-JCJY-G3W3-00000-00&context=1516831.
Cummings wins £100m to save planet by sucking CO2 from air	https://advance-lexis-com.proxy-ub.rug.nl/document/?pdmfid=1516831&crid=1c8fd7cc-778a-41ba-8d31-e449e042b4d1&pddocfullpath=%2Fshared%2Fdocument%2Fnews%2Furn%3AcontentItem%3A608G-R151-JCBW-N2XK-00000-00&pdcontentcomponentid=10939&pdteaserkey=sr79&pditab=allpods&pdworkfolderlocatorid=e84504f2-264d-4b34-ad51-31c96d0c883a&ecomp=hmnyk&earg=sr79&prid=299d66f4-3226-4337-bf29-c931be94cf9e	Oliver Wright. (July 3, 2020 Friday). Cummings wins £100m to save planet by sucking CO2 from air. The Times (London). https://advance-lexis-com.proxy-ub.rug.nl/api/document?collection=news&id=urn:contentItem:608G-R151-JCBW-N2XK-00000-00&context=1516831.
Appeal for Chancellor to support energy sector	https://advance-lexis-com.proxy-ub.rug.nl/document/?pdmfid=1516831&crid=dac319a3-1959-4c95-8e98-874404220736&pddocfullpath=%2Fshared%2Fdocument%2Fnews%2Furn%3AcontentItem%3A609V-5111-F13S-21MM-00000-00&pdcontentcomponentid=340026&pdteaserkey=sr91&pditab=allpods&ecomp=hmnyk&earg=sr91&prid=0f49f1a9-b159-4b05-8ec0-19688f6adc9f	Jamie Hall. (July 9, 2020 Thursday). Appeal for Chancellor to support energy sector. Aberdeen Evening Express. https://advance-lexis-com.proxy-ub.rug.nl/api/document?collection=news&id=urn:contentItem:609V-5111-F13S-21MM-00000-00&context=1516831.
Process will allow companies to make up for past emissions; DAC	https://advance-lexis-com.proxy-ub.rug.nl/document/?pdmfid=1516831&crid=64175875-57a3-4f00-af07-3b4cd3e6753d&pddocfullpath=%2Fshared%2Fdocument%2Fnews%2Furn%3AcontentItem%3A60VP-PB21-JCBW-N10T-00000-00&pdcontentcomponentid=473435&pdteaserkey=sr102&pditab=allpods&ecomp=hmnyk&earg=sr102&prid=8c5c4c60-70bd-4208-b0af-a2431a9f59c8	(September 17, 2020 Thursday). Process will allow companies to make up for past emissions; DAC. The Press and Journal. https://advance-lexis-com.proxy-ub.rug.nl/api/document?collection=news&id=urn:contentItem:60VP-PB21-JCBW-N10T-00000-00&context=1516831.
Boris Johnson’s green plan brings ban on petrol cars forward to 2030 and promises UK’s first hydrogen-powered town	https://advance-lexis-com.proxy-ub.rug.nl/document/?pdmfid=1516831&crid=7f61a8bf-fea3-433e-b393-e7d7877971f0&pddocfullpath=%2Fshared%2Fdocument%2Fnews%2Furn%3AcontentItem%3A619W-PPS1-DY4H-K28S-00000-00&pdcontentcomponentid=382507&pdteaserkey=sr119&pditab=allpods&ecomp=hmnyk&earg=sr119&prid=8c5c4c60-70bd-4208-b0af-a2431a9f59c8	Andrew Woodcock. (November 17, 2020 Tuesday). Boris Johnson’s green plan brings ban on petrol cars forward to 2030 and promises UK’s first hydrogen-powered town. The Independent (United Kingdom). https://advance-lexis-com.proxy-ub.rug.nl/api/document?collection=news&id=urn:contentItem:619W-PPS1-DY4H-K28S-00000-00&context=1516831.
Greenwash away your sins with these carbon indulgences	https://advance-lexis-com.proxy-ub.rug.nl/document/?pdmfid=1516831&crid=e4674ffb-62ab-4912-8179-2ecb69b5bddf&pddocfullpath=%2Fshared%2Fdocument%2Fnews%2Furn%3AcontentItem%3A61JH-1GP1-DYTY-C1YN-00000-00&pdcontentcomponentid=293847&pdteaserkey=sr129&pditab=allpods&pdworkfolderlocatorid=d7e708c9-8476-47e8-892d-0d2c997eb622&ecomp=hmnyk&earg=sr129&prid=01dd51b0-cd94-4603-8378-bf09de86cee6	Leslie Hook. (December 19, 2020 Saturday). Greenwash away your sins with these carbon indulgences. Financial Times (London, England). https://advance-lexis-com.proxy-ub.rug.nl/api/document?collection=news&id=urn:contentItem:61JH-1GP1-DYTY-C1YN-00000-00&context=1516831.
Businesses Aim to Pull Greenhouse Gases From the Air. It's a Gamble.	https://advance-lexis-com.proxy-ub.rug.nl/document/?pdmfid=1516831&crid=43eb5bd0-c8df-4942-8c15-68f853262895&pddocfullpath=%2Fshared%2Fdocument%2Fnews%2Furn%3AcontentItem%3A61TF-8J71-DYR7-C17W-00000-00&pdcontentcomponentid=8357&pdteaserkey=sr138&pditab=allpods&ecomp=hmnyk&earg=sr138&prid=01dd51b0-cd94-4603-8378-bf09de86cee6	Brad Plumer and Christopher Flavelle. (January 21, 2021 Thursday). Businesses Aim to Pull Greenhouse Gases From the Air. It's a Gamble.. The New York Times - International Edition. https://advance-lexis-com.proxy-ub.rug.nl/api/document?collection=news&id=urn:contentItem:61TF-8J71-DYR7-C17W-00000-00&context=1516831.
Global investors stoke up on UK carbon capture project	https://advance-lexis-com.proxy-ub.rug.nl/document/?pdmfid=1516831&crid=468db127-9cbc-467f-b9bd-420d55596b0f&pddocfullpath=%2Fshared%2Fdocument%2Fnews%2Furn%3AcontentItem%3A6249-WHF1-JCBW-N26P-00000-00&pdcontentcomponentid=8109&pdteaserkey=sr158&pditab=allpods&ecomp=hmnyk&earg=sr158&prid=fca6767a-09db-4f51-a430-0b6970f1387f	Rachel Millard. (March 3, 2021 Wednesday). Global investors stoke up on UK carbon capture project. The Daily Telegraph (London). https://advance-lexis-com.proxy-ub.rug.nl/api/document?collection=news&id=urn:contentItem:6249-WHF1-JCBW-N26P-00000-00&context=1516831.
Use devolution to drive decarbonisation	https://advance-lexis-com.proxy-ub.rug.nl/document/?pdmfid=1516831&crid=c6bfcbfb-2f7a-40d5-b960-dca527ef40a4&pddocfullpath=%2Fshared%2Fdocument%2Fnews%2Furn%3AcontentItem%3A6296-9NC1-JBNF-W42N-00000-00&pdcontentcomponentid=382503&pdteaserkey=sr165&pditab=allpods&ecomp=hmnyk&earg=sr165&prid=fca6767a-09db-4f51-a430-0b6970f1387f	Caroline Flint, Caroline Spelman. (March 26, 2021 Friday). Use devolution to drive decarbonisation. thetimes.co.uk. https://advance-lexis-com.proxy-ub.rug.nl/api/document?collection=news&id=urn:contentItem:6296-9NC1-JBNF-W42N-00000-00&context=1516831.
Sucking it up Direct air capture of CO2	https://advance-lexis-com.proxy-ub.rug.nl/document/?pdmfid=1516831&crid=11893b73-369b-47e8-81f5-f5bfebbab6d7&pddocfullpath=%2Fshared%2Fdocument%2Fnews%2Furn%3AcontentItem%3A62HT-4901-DYTY-C341-00000-00&pdcontentcomponentid=293847&pdteaserkey=sr170&pditab=allpods&ecomp=hmnyk&earg=sr170&prid=6133571e-2f6f-413c-8136-b64ceb322ad6	(April 26, 2021 Monday). Sucking it up Direct air capture of CO2. Financial Times (London, England). https://advance-lexis-com.proxy-ub.rug.nl/api/document?collection=news&id=urn:contentItem:62HT-4901-DYTY-C341-00000-00&context=1516831.
Pale Blue Dot and Petrofac get grant of £250k	https://advance-lexis-com.proxy-ub.rug.nl/document/?pdmfid=1516831&crid=804379ae-fc92-4ec1-9544-e54dae2f1620&pddocfullpath=%2Fshared%2Fdocument%2Fnews%2Furn%3AcontentItem%3A62S1-C6J1-JCBW-N0H8-00000-00&pdcontentcomponentid=473435&pdteaserkey=sr181&pditab=allpods&ecomp=hmnyk&earg=sr181&prid=d738fe80-0df9-4107-a7af-2d2b52c77149	(May 25, 2021 Tuesday). Pale Blue Dot and Petrofac get grant of £250k. The Press and Journal. https://advance-lexis-com.proxy-ub.rug.nl/api/document?collection=news&id=urn:contentItem:62S1-C6J1-JCBW-N0H8-00000-00&context=1516831.
Norwegian tomatoes go climate neutral	https://advance-lexis-com.proxy-ub.rug.nl/document/?pdmfid=1516831&crid=5ac70517-1090-4687-9b58-22bf239bfc5a&pddocfullpath=%2Fshared%2Fdocument%2Fnews%2Furn%3AcontentItem%3A62WX-M0J1-F0JC-M2DT-00000-00&pdcontentcomponentid=337882&pdteaserkey=sr190&pditab=allpods&ecomp=hmnyk&earg=sr190&prid=d738fe80-0df9-4107-a7af-2d2b52c77149	(June 2021). Norwegian tomatoes go climate neutral. The Scottish Farmer. https://advance-lexis-com.proxy-ub.rug.nl/api/document?collection=news&id=urn:contentItem:62WX-M0J1-F0JC-M2DT-00000-00&context=1516831.
Net zero talk perpetrates a global con	https://advance-lexis-com.proxy-ub.rug.nl/document/?pdmfid=1516831&crid=8e6e058d-d677-416e-aacf-06432060743e&pddocfullpath=%2Fshared%2Fdocument%2Fnews%2Furn%3AcontentItem%3A62XX-2S91-JDPF-B119-00000-00&pdcontentcomponentid=377101&pdteaserkey=sr199&pditab=allpods&pdworkfolderlocatorid=2fc87545-01dd-42b8-bd64-5f8289f84799&ecomp=hmnyk&earg=sr199&prid=d738fe80-0df9-4107-a7af-2d2b52c77149	Alan Young. (June 17, 2021 Thursday). Net zero talk perpetrates a global con – Richard Dixon. Scotsman. https://advance-lexis-com.proxy-ub.rug.nl/api/document?collection=news&id=urn:contentItem:62XX-2S91-JDPF-B119-00000-00&context=1516831.
World 'to miss climate targets' if it does not introduce large-scale negative emission programmes	https://advance-lexis-com.proxy-ub.rug.nl/document/?pdmfid=1516831&crid=d41daace-7dc6-4390-a9a2-62204cb4b387&pddocfullpath=%2Fshared%2Fdocument%2Fnews%2Furn%3AcontentItem%3A631R-5NX1-JDPF-B0P0-00000-00&pdcontentcomponentid=250237&pdteaserkey=sr209&pditab=allpods&pdworkfolderlocatorid=14dcd24f-708b-4acc-a4fc-9e10acf4a520&ecomp=hmnyk&earg=sr209&prid=3ef7179b-f270-4749-aa4e-b3472545e8ae	Mark Casci. (June 30, 2021 Wednesday). World 'to miss climate targets' if it does not introduce large-scale negative emission programmes. Yorkshire Post. https://advance-lexis-com.proxy-ub.rug.nl/api/document?collection=news&id=urn:contentItem:631R-5NX1-JDPF-B0P0-00000-00&context=1516831.
Decarbonisation-focused Scottish Cluster 'could create 20,000-plus jobs in next decade'	https://advance-lexis-com.proxy-ub.rug.nl/document/?pdmfid=1516831&crid=ca536f0e-2161-4d3d-8478-e3af63678e51&pddocfullpath=%2Fshared%2Fdocument%2Fnews%2Furn%3AcontentItem%3A6366-KGY1-JDPF-B3T1-00000-00&pdcontentcomponentid=377101&pdteaserkey=sr222&pditab=allpods&ecomp=hmnyk&earg=sr222&prid=b9c43f91-ea86-46ec-914d-519461174707	Emma Newlands. (July 21, 2021 Wednesday). Decarbonisation-focused Scottish Cluster 'could create 20,000-plus jobs in next decade'. Scotsman. https://advance-lexis-com.proxy-ub.rug.nl/api/document?collection=news&id=urn:contentItem:6366-KGY1-JDPF-B3T1-00000-00&context=1516831.
Why net zero tech is the future	https://advance-lexis-com.proxy-ub.rug.nl/document/?pdmfid=1516831&crid=8023bf1e-be7d-42d1-aae1-28634ae65025&pddocfullpath=%2Fshared%2Fdocument%2Fnews%2Furn%3AcontentItem%3A636P-01H1-JDPF-B3X8-00000-00&pdcontentcomponentid=377101&pdteaserkey=sr229&pditab=allpods&pdworkfolderlocatorid=217ae3c3-2df6-4ed4-a578-5745d9c9517d&ecomp=hmnyk&earg=sr229&prid=b9c43f91-ea86-46ec-914d-519461174707	Luca Corradi. (July 26, 2021 Monday). Why net zero tech is the future - Luca Corradi. Scotsman. https://advance-lexis-com.proxy-ub.rug.nl/api/document?collection=news&id=urn:contentItem:636P-01H1-JDPF-B3X8-00000-00&context=1516831.
Question mark over Direct Air Capture tech's viability	https://advance-lexis-com.proxy-ub.rug.nl/document/?pdmfid=1516831&crid=1b3ad4d8-a1a8-4562-92e0-6327e29a2024&pddocfullpath=%2Fshared%2Fdocument%2Fnews%2Furn%3AcontentItem%3A63GX-9Y41-JDMP-B0K8-00000-00&pdcontentcomponentid=340011&pdteaserkey=sr240&pditab=allpods&ecomp=hmnyk&earg=sr240&prid=b9c43f91-ea86-46ec-914d-519461174707	Hamish Penman. (August 31, 2021 Tuesday). Question mark over Direct Air Capture tech's viability. Aberdeen Press and Journal. https://advance-lexis-com.proxy-ub.rug.nl/api/document?collection=news&id=urn:contentItem:63GX-9Y41-JDMP-B0K8-00000-00&context=1516831.
Carbon killer Orca comes to life in Iceland as 'direct air capture' grabs investors' imagination	https://advance-lexis-com.proxy-ub.rug.nl/document/?pdmfid=1516831&crid=acf6049b-937f-41b9-963a-1afa729d82d9&pddocfullpath=%2Fshared%2Fdocument%2Fnews%2Furn%3AcontentItem%3A63JT-5BT1-JCBW-N1MB-00000-00&pdcontentcomponentid=293847&pdteaserkey=sr249&pditab=allpods&pdworkfolderlocatorid=cc886f4d-ee26-4617-9e3d-86c760f2c376&ecomp=hmnyk&earg=sr249&prid=b9c43f91-ea86-46ec-914d-519461174707	LESLIE HOOK. (September 9, 2021 Thursday). Carbon killer Orca comes to life in Iceland as 'direct air capture' grabs investors' imagination. Financial Times (London, England). https://advance-lexis-com.proxy-ub.rug.nl/api/document?collection=news&id=urn:contentItem:63JT-5BT1-JCBW-N1MB-00000-00&context=1516831.
Carbon carbon everywhere, yet still a very tricky job to capture it; Analysis	https://advance-lexis-com.proxy-ub.rug.nl/document/?pdmfid=1516831&crid=9daf5c93-4ec3-459c-9fa5-80bb8a2cb042&pddocfullpath=%2Fshared%2Fdocument%2Fnews%2Furn%3AcontentItem%3A63NC-JW11-DYTY-C4ST-00000-00&pdcontentcomponentid=8109&pdteaserkey=sr259&pditab=allpods&pdworkfolderlocatorid=2946b7a7-b899-4246-89ea-ce1864ea5300&ecomp=hmnyk&earg=sr259&prid=154b30dd-995a-4e1d-b7a6-5a1b74b4d46e	Emma Gatten. (September 21, 2021 Tuesday). Carbon carbon everywhere, yet still a very tricky job to capture it; Analysis. The Daily Telegraph (London). https://advance-lexis-com.proxy-ub.rug.nl/api/document?collection=news&id=urn:contentItem:63NC-JW11-DYTY-C4ST-00000-00&context=1516831.
Light, air and full; Proteins: Soil bacteria use hydrogen	https://advance-lexis-com.proxy-ub.rug.nl/document/?pdmfid=1516831&crid=4f7a5778-e456-44fc-be15-8252a933822a&pddocfullpath=%2Fshared%2Fdocument%2Fnews%2Furn%3AcontentItem%3A63TF-0JN1-DY2B-S3NM-00000-00&pdcontentcomponentid=474491&pdteaserkey=sr268&pditab=allpods&ecomp=hmnyk&earg=sr268&prid=154b30dd-995a-4e1d-b7a6-5a1b74b4d46e	(October 10, 2021 Sunday). Light, air and full; Proteins: Soil bacteria use hydrogen. Die Welt am Sonntag (English). https://advance-lexis-com.proxy-ub.rug.nl/api/document?collection=news&id=urn:contentItem:63TF-0JN1-DY2B-S3NM-00000-00&context=1516831.
Who will solve the carbon capture conundrum?; Two new multibillion-pound projects could make the UK a world leader in cutting emissions, says Joe Shute	https://advance-lexis-com.proxy-ub.rug.nl/document/?pdmfid=1516831&crid=d4b91ecf-c7c0-4ece-92f6-64c7ca5eae08&pddocfullpath=%2Fshared%2Fdocument%2Fnews%2Furn%3AcontentItem%3A63WS-NWH1-JCBW-N2SJ-00000-00&pdcontentcomponentid=8109&pdteaserkey=sr285&pditab=allpods&ecomp=hmnyk&earg=sr285&prid=154b30dd-995a-4e1d-b7a6-5a1b74b4d46e	Joe Shute. (October 21, 2021 Thursday). Who will solve the carbon capture conundrum?; Two new multibillion-pound projects could make the UK a world leader in cutting emissions, says Joe Shute. The Daily Telegraph (London). https://advance-lexis-com.proxy-ub.rug.nl/api/document?collection=news&id=urn:contentItem:63WS-NWH1-JCBW-N2SJ-00000-00&context=1516831.
Industry bosses urge Tories to U-turn on carbon capture snub ahead of COP26	https://advance-lexis-com.proxy-ub.rug.nl/document/?pdmfid=1516831&crid=2e75c65a-8814-4be2-b4ac-41914776fa86&pddocfullpath=%2Fshared%2Fdocument%2Fnews%2Furn%3AcontentItem%3A63XX-MXH1-F0JC-M08X-00000-00&pdcontentcomponentid=437379&pdteaserkey=sr289&pditab=allpods&pdworkfolderlocatorid=3c88fad2-a66b-4634-9319-f27e668261d4&ecomp=hmnyk&earg=sr289&prid=154b30dd-995a-4e1d-b7a6-5a1b74b4d46e	(October 26, 2021 Tuesday). Industry bosses urge Tories to U-turn on carbon capture snub ahead of COP26. The National (Scotland). https://advance-lexis-com.proxy-ub.rug.nl/api/document?collection=news&id=urn:contentItem:63XX-MXH1-F0JC-M08X-00000-00&context=1516831.
Demand for 'climate tech' fuels investment boom; Capital raising More solutions, both incremental and disruptive, are needed to meet targets, writes Myles McCormick	https://advance-lexis-com.proxy-ub.rug.nl/document/?pdmfid=1516831&crid=ee51860f-7764-4ef3-9e08-2795cb53655e&pddocfullpath=%2Fshared%2Fdocument%2Fnews%2Furn%3AcontentItem%3A6404-HFV1-JCBW-N2T4-00000-00&pdcontentcomponentid=293847&pdteaserkey=sr309&pditab=allpods&ecomp=tmnyk&earg=sr309&prid=eb2bf661-925f-43c8-bf1c-67875700b7af	Myles McCormick. (November 1, 2021 Monday). Demand for 'climate tech' fuels investment boom; Capital raising More solutions, both incremental and disruptive, are needed to meet targets, writes Myles McCormick. Financial Times (London, England). https://advance-lexis-com.proxy-ub.rug.nl/api/document?collection=news&id=urn:contentItem:6404-HFV1-JCBW-N2T4-00000-00&context=1516831.
Air-scrubbing machines gain momentum, but long way to go	https://advance-lexis-com.proxy-ub.rug.nl/document/?pdmfid=1516831&crid=616be213-cc4f-47e4-bfe8-846221271c8d&pddocfullpath=%2Fshared%2Fdocument%2Fnews%2Furn%3AcontentItem%3A641P-FSS1-JBNF-W06V-00000-00&pdcontentcomponentid=382507&pdteaserkey=sr320&pditab=allpods&ecomp=tmnyk&earg=sr320&prid=b7189765-90be-454f-950c-ceebc2dca77b	Via AP news wire. (November 8, 2021 Monday). Air-scrubbing machines gain momentum, but long way to go. The Independent (United Kingdom). https://advance-lexis-com.proxy-ub.rug.nl/api/document?collection=news&id=urn:contentItem:641P-FSS1-JBNF-W06V-00000-00&context=1516831.
Scotland at CCS forefront	https://advance-lexis-com.proxy-ub.rug.nl/document/?pdmfid=1516831&crid=e52d8cda-ad1a-4959-a2d5-3885732a1992&pddocfullpath=%2Fshared%2Fdocument%2Fnews%2Furn%3AcontentItem%3A646D-BJV1-JDPF-B47V-00000-00&pdcontentcomponentid=377101&pdteaserkey=sr329&pditab=allpods&pdworkfolderlocatorid=ae0aff33-e5e5-42a2-bd45-f885958d5c81&ecomp=tmnyk&earg=sr329&prid=b7189765-90be-454f-950c-ceebc2dca77b	Jackie Mitchell. (November 30, 2021 Tuesday). Scotland at CCS forefront. Scotsman. https://advance-lexis-com.proxy-ub.rug.nl/api/document?collection=news&id=urn:contentItem:646D-BJV1-JDPF-B47V-00000-00&context=1516831.
Flying cars and sunblock for roads: The best climate solutions of the year	https://advance-lexis-com.proxy-ub.rug.nl/document/?pdmfid=1516831&crid=d3e541e4-2c7d-44f9-9047-2543fca9635d&pddocfullpath=%2Fshared%2Fdocument%2Fnews%2Furn%3AcontentItem%3A64CG-M381-JBNF-W3JF-00000-00&pdcontentcomponentid=382507&pdteaserkey=sr339&pditab=allpods&pdworkfolderlocatorid=1112bcbf-0668-4d07-9559-71223a10a9f6&ecomp=tmnyk&earg=sr339&prid=b7189765-90be-454f-950c-ceebc2dca77b	Harry Cockburn. (December 24, 2021 Friday). Flying cars and sunblock for roads: The best climate solutions of the year. The Independent (United Kingdom). https://advance-lexis-com.proxy-ub.rug.nl/api/document?collection=news&id=urn:contentItem:64CG-M381-JBNF-W3JF-00000-00&context=1516831.
Clean air start-up wins fresh funding	https://advance-lexis-com.proxy-ub.rug.nl/document/?pdmfid=1516831&crid=0e7728ba-50a6-4e5b-a075-eacb54b30abd&pddocfullpath=%2Fshared%2Fdocument%2Fnews%2Furn%3AcontentItem%3A64PT-PH71-DYTY-C4FX-00000-00&pdcontentcomponentid=332263&pdteaserkey=sr349&pditab=allpods&pdworkfolderlocatorid=b2232976-7998-4bf9-b4a0-28d00912978e&ecomp=tmnyk&earg=sr349&prid=b7189765-90be-454f-950c-ceebc2dca77b	Laura Roddy. (February 6, 2022 Sunday). Clean air start-up wins fresh funding. The Sunday Times (London). https://advance-lexis-com.proxy-ub.rug.nl/api/document?collection=news&id=urn:contentItem:64PT-PH71-DYTY-C4FX-00000-00&context=1516831.
Natural and technological solutions must be used together to tackle climate change , think tank report finds	https://advance-lexis-com.proxy-ub.rug.nl/document/?pdmfid=1516831&crid=fe4bc417-3337-49ba-9ed2-3bd658d38877&pddocfullpath=%2Fshared%2Fdocument%2Fnews%2Furn%3AcontentItem%3A64Y9-GJ31-F15H-201K-00000-00&pdcontentcomponentid=377101&pdteaserkey=sr359&pditab=allpods&pdworkfolderlocatorid=7c93da0e-5bae-47d4-8ae6-36b7569c1476&ecomp=tmnyk&earg=sr359&prid=73208978-f2b9-4ced-90b6-4286706d4014	Ilona Amos. (March 9, 2022 Wednesday). Natural and technological solutions must be used together to tackle climate change , think tank report finds. Scotsman. https://advance-lexis-com.proxy-ub.rug.nl/api/document?collection=news&id=urn:contentItem:64Y9-GJ31-F15H-201K-00000-00&context=1516831.
Carbon extractor fans' only way to save the planet; Ben Spencer	https://advance-lexis-com.proxy-ub.rug.nl/document/?pdmfid=1516831&crid=621107e1-80c8-4832-b881-900a2cd77efe&pddocfullpath=%2Fshared%2Fdocument%2Fnews%2Furn%3AcontentItem%3A654R-WXM1-JCBW-N2SP-00000-00&pdcontentcomponentid=332263&pdteaserkey=sr369&pditab=allpods&pdworkfolderlocatorid=d382b1d3-5f96-4887-a324-554f31fdf592&ecomp=tmnyk&earg=sr369&prid=73208978-f2b9-4ced-90b6-4286706d4014	Ben Spencer. (April 3, 2022 Sunday). 'Carbon extractor fans' only way to save the planet; Ben Spencer. The Sunday Times (London). https://advance-lexis-com.proxy-ub.rug.nl/api/document?collection=news&id=urn:contentItem:654R-WXM1-JCBW-N2SP-00000-00&context=1516831.
Carbon removal: the 21st century's oil?	https://advance-lexis-com.proxy-ub.rug.nl/document/?pdmfid=1516831&crid=e2ef0610-7abd-4981-b9ec-1cf62b290add&pddocfullpath=%2Fshared%2Fdocument%2Fnews%2Furn%3AcontentItem%3A67BG-6DX1-JD35-D3SJ-00000-00&pdcontentcomponentid=318064&pdteaserkey=sr380&pditab=allpods&ecomp=tmnyk&earg=sr380&prid=73208978-f2b9-4ced-90b6-4286706d4014&cbc=0	(April 21, 2022 Thursday). Carbon removal: the 21st century's oil?. Global Capital Euroweek. https://advance-lexis-com.proxy-ub.rug.nl/api/document?collection=news&id=urn:contentItem:67BG-6DX1-JD35-D3SJ-00000-00&context=1516831.
Firm behind Scottish carbon capture and hydrogen projects gets £51 million boost	https://advance-lexis-com.proxy-ub.rug.nl/document/?pdmfid=1516831&crid=03a05e6c-351b-417d-9883-7fc625ae7a9f&pddocfullpath=%2Fshared%2Fdocument%2Fnews%2Furn%3AcontentItem%3A65FY-VD41-F15H-23BT-00000-00&pdcontentcomponentid=377101&pdteaserkey=sr389&pditab=allpods&ecomp=tmnyk&earg=sr389&prid=1b236805-78ac-4c69-a7c5-0ea6b1313700	Scott Reid. (May 16, 2022 Monday). Firm behind Scottish carbon capture and hydrogen projects gets £51 million boost. Scotsman. https://advance-lexis-com.proxy-ub.rug.nl/api/document?collection=news&id=urn:contentItem:65FY-VD41-F15H-23BT-00000-00&context=1516831.
We must fast-Track CCS CS if we want UK to lead	https://advance-lexis-com.proxy-ub.rug.nl/document/?pdmfid=1516831&crid=c2a5d0a0-d4c2-478e-b196-2437c08ce823&pddocfullpath=%2Fshared%2Fdocument%2Fnews%2Furn%3AcontentItem%3A65MD-C7H1-JCBW-N2WS-00000-00&pdcontentcomponentid=473435&pdteaserkey=sr399&pditab=allpods&ecomp=tmnyk&earg=sr399&prid=1b236805-78ac-4c69-a7c5-0ea6b1313700	ALLISTER THOMAS. (June 6, 2022 Monday). We must fast-Track CCS CS if we want UK to lead. The Press and Journal. https://advance-lexis-com.proxy-ub.rug.nl/api/document?collection=news&id=urn:contentItem:65MD-C7H1-JCBW-N2WS-00000-00&context=1516831.
Business urges G7 to step up climate action; Sustainability Chief executives call for clarity and more ambition in environmental policies	https://advance-lexis-com.proxy-ub.rug.nl/document/?pdmfid=1516831&crid=7cbe2ce6-5ee7-4414-a4c2-c43e565c13c7&pddocfullpath=%2Fshared%2Fdocument%2Fnews%2Furn%3AcontentItem%3A65SV-NYD1-JCBW-N1R7-00000-00&pdcontentcomponentid=293847&pdteaserkey=sr409&pditab=allpods&ecomp=tmnyk&earg=sr409&prid=61431843-6fb9-484a-8990-3b8de8a94ecc	SIMON MUNDY. (June 27, 2022 Monday). Business urges G7 to step up climate action; Sustainability Chief executives call for clarity and more ambition in environmental policies. Financial Times (London, England). https://advance-lexis-com.proxy-ub.rug.nl/api/document?collection=news&id=urn:contentItem:65SV-NYD1-JCBW-N1R7-00000-00&context=1516831.
The secret of the philosopher's stone; Letters	https://advance-lexis-com.proxy-ub.rug.nl/document/?pdmfid=1516831&crid=6f6c54ac-380c-4a33-b5af-93f61fb3adf1&pddocfullpath=%2Fshared%2Fdocument%2Fnews%2Furn%3AcontentItem%3A662B-RG61-JCBW-N2VV-00000-00&pdcontentcomponentid=169574&pdteaserkey=sr438&pditab=allpods&ecomp=tmnyk&earg=sr438&prid=cee308b6-cb8e-4f5b-bc27-34109b06b52a	(August 1, 2022 Monday). The secret of the philosopher's stone; Letters. Western Daily Press. https://advance-lexis-com.proxy-ub.rug.nl/api/document?collection=news&id=urn:contentItem:662B-RG61-JCBW-N2VV-00000-00&context=1516831.
Sustainable aviation fuel plant could lead to hundreds of jobs	https://advance-lexis-com.proxy-ub.rug.nl/document/?pdmfid=1516831&crid=03ffbc6e-9806-4381-bbe1-368f7f98c9b2&pddocfullpath=%2Fshared%2Fdocument%2Fnews%2Furn%3AcontentItem%3A6660-81J1-DYTY-C2T9-00000-00&pdcontentcomponentid=473435&pdteaserkey=sr452&pditab=allpods&ecomp=tmnyk&earg=sr452&prid=9ff522ac-781b-4248-a854-228991635a9b	(August 18, 2022 Thursday). Sustainable aviation fuel plant could lead to hundreds of jobs. The Press and Journal. https://advance-lexis-com.proxy-ub.rug.nl/api/document?collection=news&id=urn:contentItem:6660-81J1-DYTY-C2T9-00000-00&context=1516831.
September 21 2022 Rt Hon [...]	https://advance-lexis-com.proxy-ub.rug.nl/document/?pdmfid=1516831&crid=2f0e756c-0696-4b6e-b95a-0f2b0cab8ad7&pddocfullpath=%2Fshared%2Fdocument%2Fnews%2Furn%3AcontentItem%3A66FF-7HR1-DYTY-C1DT-00000-00&pdcontentcomponentid=473435&pdteaserkey=sr460&pditab=allpods&pdworkfolderlocatorid=9b63932a-9556-4295-846f-df10c1630398&ecomp=tmnyk&earg=sr460&prid=41b6162c-9cb3-4ebb-b9e9-1845f7a11293	(September 22, 2022 Thursday). September 21 2022 Rt Hon [...]. The Press and Journal. https://advance-lexis-com.proxy-ub.rug.nl/api/document?collection=news&id=urn:contentItem:66FF-7HR1-DYTY-C1DT-00000-00&context=1516831.
The car as a CO2 vacuum cleaner; A team from the Netherlands has built a car with negative emissions: Not only does it not emit any exhaust gases, it actually captures some while driving	https://advance-lexis-com.proxy-ub.rug.nl/document/?pdmfid=1516831&crid=dea598d6-efbe-42bf-a5e9-73fb0666a2ca&pddocfullpath=%2Fshared%2Fdocument%2Fnews%2Furn%3AcontentItem%3A66MJ-5XV1-JBK9-221Y-00000-00&pdcontentcomponentid=474491&pdteaserkey=sr469&pditab=allpods&ecomp=tmnyk&earg=sr469&prid=41b6162c-9cb3-4ebb-b9e9-1845f7a11293	Stefan Beutelsbacher. (October 16, 2022 Sunday). The car as a CO2 vacuum cleaner; A team from the Netherlands has built a car with negative emissions: Not only does it not emit any exhaust gases, it actually captures some while driving. Die Welt am Sonntag (English). https://advance-lexis-com.proxy-ub.rug.nl/api/document?collection=news&id=urn:contentItem:66MJ-5XV1-JBK9-221Y-00000-00&context=1516…
Climate tech 2.0 still has a one per cent problem; Opinion Environment	https://advance-lexis-com.proxy-ub.rug.nl/document/?pdmfid=1516831&crid=3c3d804f-c05c-4813-afc3-5df8b6213d4d&pddocfullpath=%2Fshared%2Fdocument%2Fnews%2Furn%3AcontentItem%3A66WF-PVD1-JCBW-N1MM-00000-00&pdcontentcomponentid=293847&pdteaserkey=sr481&pditab=allpods&ecomp=tmnyk&earg=sr481&prid=a8e76925-bc84-4fca-a4f7-0219d34372ea	Pilita Clark. (November 16, 2022 Wednesday). Climate tech 2.0 still has a one per cent problem; Opinion Environment. Financial Times (London, England). https://advance-lexis-com.proxy-ub.rug.nl/api/document?collection=news&id=urn:contentItem:66WF-PVD1-JCBW-N1MM-00000-00&context=1516831.
Study: Big gap in carbon removal effort key to climate goals	https://advance-lexis-com.proxy-ub.rug.nl/document/?pdmfid=1516831&crid=7f10a4ea-022d-4805-8940-49b56a5f9782&pddocfullpath=%2Fshared%2Fdocument%2Fnews%2Furn%3AcontentItem%3A67BV-R0J1-JBNF-W3X6-00000-00&pdcontentcomponentid=382507&pdteaserkey=sr491&pditab=allpods&ecomp=tmnyk&earg=sr491&prid=a8e76925-bc84-4fca-a4f7-0219d34372ea	Frank Jordans. (January 19, 2023 Thursday). Study: Big gap in carbon removal effort key to climate goals. The Independent (United Kingdom). https://advance-lexis-com.proxy-ub.rug.nl/api/document?collection=news&id=urn:contentItem:67BV-R0J1-JBNF-W3X6-00000-00&context=1516831.
Windfall taxes not the only option for fossil fuel profits; Opinion Environment	https://advance-lexis-com.proxy-ub.rug.nl/document/?pdmfid=1516831&crid=47c15b8e-d0a0-439e-a005-2983e3338a3c&pddocfullpath=%2Fshared%2Fdocument%2Fnews%2Furn%3AcontentItem%3A67H2-85N1-JCBW-N3GR-00000-00&pdcontentcomponentid=293847&pdteaserkey=sr505&pditab=allpods&ecomp=tmnyk&earg=sr505&prid=f4898682-c6ad-47ab-9c66-7849ba98cd42	Pilita Clark. (February 8, 2023 Wednesday). Windfall taxes not the only option for fossil fuel profits; Opinion Environment. Financial Times (London, England). https://advance-lexis-com.proxy-ub.rug.nl/api/document?collection=news&id=urn:contentItem:67H2-85N1-JCBW-N3GR-00000-00&context=1516831.
Mammut enters partnership with CO2 storage company	https://advance-lexis-com.proxy-ub.rug.nl/document/?pdmfid=1516831&crid=166e7141-826f-493f-b9d3-6034bf070789&pddocfullpath=%2Fshared%2Fdocument%2Fnews%2Furn%3AcontentItem%3A67MG-CF51-JC9B-109P-00000-00&pdcontentcomponentid=477070&pdteaserkey=sr510&pditab=allpods&pdworkfolderlocatorid=5a3e6c68-5f72-4844-a825-d3f5ef30de98&ecomp=tmnyk&earg=sr510&prid=f4898682-c6ad-47ab-9c66-7849ba98cd42	(February 13, 2023). Mammut enters partnership with CO2 storage company. The Outdoor Industry Compass. https://advance-lexis-com.proxy-ub.rug.nl/api/document?collection=news&id=urn:contentItem:67MG-CF51-JC9B-109P-00000-00&context=1516831.
price the cachet of sustainability?; Developers are integrating a raft of new-generation green features to entice buyers to new-build homes - at a premium, naturally, writes Zoe Dare Hall	https://advance-lexis-com.proxy-ub.rug.nl/document/?pdmfid=1516831&crid=5484c3c3-b17d-441d-a831-df1e3da68495&pddocfullpath=%2Fshared%2Fdocument%2Fnews%2Furn%3AcontentItem%3A67RN-BVR1-DYTY-C2P8-00000-00&pdcontentcomponentid=293847&pdteaserkey=sr529&pditab=allpods&ecomp=tmnyk&earg=sr529&prid=25c82c65-acaf-40c5-8dbb-ea2297625a6e	Zoe Dare Hall. (March 11, 2023 Saturday). price the cachet of sustainability?; Developers are integrating a raft of new-generation green features to entice buyers to new-build homes - at a premium, naturally, writes Zoe Dare Hall. Financial Times (London, England). https://advance-lexis-com.proxy-ub.rug.nl/api/document?collection=news&id=urn:contentItem:67RN-BVR1-DYTY-C2P8-00000-00&context=151683…
Q&A What is the best response?	https://advance-lexis-com.proxy-ub.rug.nl/document/?pdmfid=1516831&crid=39951ec1-46a4-407f-bd34-2f9204eff236&pddocfullpath=%2Fshared%2Fdocument%2Fnews%2Furn%3AcontentItem%3A67TT-FX91-JC8Y-81HH-00000-00&pdcontentcomponentid=142626&pdteaserkey=sr539&pditab=allpods&ecomp=tmnyk&earg=sr539&prid=25c82c65-acaf-40c5-8dbb-ea2297625a6e	(March 21, 2023 Tuesday). Q&A What is the best response?. The Irish Times. https://advance-lexis-com.proxy-ub.rug.nl/api/document?collection=news&id=urn:contentItem:67TT-FX91-JC8Y-81HH-00000-00&context=1516831.
Microsoft to pay for climate technology that traps carbon	https://advance-lexis-com.proxy-ub.rug.nl/document/?pdmfid=1516831&crid=e0e68e3f-e044-4316-89c8-2d68b958a3f0&pddocfullpath=%2Fshared%2Fdocument%2Fnews%2Furn%3AcontentItem%3A680R-04Y1-DYTY-C13T-00000-00&pdcontentcomponentid=10939&pdteaserkey=sr549&pditab=allpods&ecomp=tmnyk&earg=sr549&prid=25c82c65-acaf-40c5-8dbb-ea2297625a6e	Rhys Blakely. (April 13, 2023 Thursday). Microsoft to pay for climate technology that traps carbon. The Times (London). https://advance-lexis-com.proxy-ub.rug.nl/api/document?collection=news&id=urn:contentItem:680R-04Y1-DYTY-C13T-00000-00&context=1516831.
Going Green	https://advance-lexis-com.proxy-ub.rug.nl/document/?pdmfid=1516831&crid=219eef37-8f74-4575-9e7e-46d29470d88c&pddocfullpath=%2Fshared%2Fdocument%2Fnews%2Furn%3AcontentItem%3A681D-1N11-DYTY-C1V7-00000-00&pdcontentcomponentid=145251&pdteaserkey=sr559&pditab=allpods&ecomp=tmnyk&earg=sr559&prid=1ad3f7de-cf56-4391-bb70-97ba52324d47	nigel thompson. (April 16, 2023). GOING GREEN. The People. https://advance-lexis-com.proxy-ub.rug.nl/api/document?collection=news&id=urn:contentItem:681D-1N11-DYTY-C1V7-00000-00&context=1516831.
10 billion tonnes of CO needs removed; Letters to the editor	https://advance-lexis-com.proxy-ub.rug.nl/document/?pdmfid=1516831&crid=0a9c8199-33f1-4993-8d81-2e98286959c8&pddocfullpath=%2Fshared%2Fdocument%2Fnews%2Furn%3AcontentItem%3A68CC-VSR1-JCBW-N2S9-00000-00&pdcontentcomponentid=473435&pdteaserkey=sr580&pditab=allpods&pdworkfolderlocatorid=873c011f-bf64-48f3-b373-e9320659e87a&ecomp=tmnyk&earg=sr580&prid=1ad3f7de-cf56-4391-bb70-97ba52324d47	(June 2, 2023 Friday). 10 billion tonnes of CO needs removed; Letters to the editor. The Press and Journal. https://advance-lexis-com.proxy-ub.rug.nl/api/document?collection=news&id=urn:contentItem:68CC-VSR1-JCBW-N2S9-00000-00&context=1516831.
Carbon offsetting schemes are ‘fraud’, says major airline CEO
CLIMATE GLIMPSE: Here's what you need to see and know today
bneGreen: Carbon capture is only a way to make people feel good about continuing emissions	https://advance-lexis-com.proxy-ub.rug.nl/document/?pdmfid=1516831&crid=362efc06-4fd9-45d2-98ae-5f2df1a766ec&pddocfullpath=%2Fshared%2Fdocument%2Fnews%2Furn%3AcontentItem%3A68YW-2H11-F15C-G0J9-00000-00&pdcontentcomponentid=344829&pdteaserkey=sr609&pditab=allpods&pdworkfolderlocatorid=22a54234-1e06-431a-b427-1fa94909a04e&ecomp=tmnyk&earg=sr609&prid=e86dea01-6770-4192-b183-bbb0676c53d3	(August 18, 2023). bneGreen: Carbon capture is only a way to make people feel good about continuing emissions. Intellinews - Turkey This Week. https://advance-lexis-com.proxy-ub.rug.nl/api/document?collection=news&id=urn:contentItem:68YW-2H11-F15C-G0J9-00000-00&context=1516831.
Collisons' carbon removal fund makes new commitments	https://advance-lexis-com.proxy-ub.rug.nl/document/?pdmfid=1516831&crid=0b196aad-f6d2-491f-a256-f2b865ef9402&pddocfullpath=%2Fshared%2Fdocument%2Fnews%2Furn%3AcontentItem%3A696F-7H21-DYRW-V42D-00000-00&pdcontentcomponentid=315447&pdteaserkey=sr621&pditab=allpods&ecomp=tmnyk&earg=sr621&prid=e86dea01-6770-4192-b183-bbb0676c53d3	(September 9, 2023 Saturday). Collisons' carbon removal fund makes new commitments. Irish Examiner. https://advance-lexis-com.proxy-ub.rug.nl/api/document?collection=news&id=urn:contentItem:696F-7H21-DYRW-V42D-00000-00&context=1516831.
Getting to net zero will take all our ingenuity; A serious green industrial strategy means adopting pragmatic solutions that are outside the rigid 'stop oil' orthodoxy	https://advance-lexis-com.proxy-ub.rug.nl/document/?pdmfid=1516831&crid=7a8c71fb-2baf-4a16-9aa6-44fea0e3863b&pddocfullpath=%2Fshared%2Fdocument%2Fnews%2Furn%3AcontentItem%3A6984-4RF1-DYTY-C20C-00000-00&pdcontentcomponentid=10939&pdteaserkey=sr629&pditab=allpods&ecomp=tmnyk&earg=sr629&prid=e86dea01-6770-4192-b183-bbb0676c53d3	William Hague. (September 26, 2023 Tuesday). Getting to net zero will take all our ingenuity; A serious green industrial strategy means adopting pragmatic solutions that are outside the rigid 'stop oil' orthodoxy. The Times (London). https://advance-lexis-com.proxy-ub.rug.nl/api/document?collection=news&id=urn:contentItem:6984-4RF1-DYTY-C20C-00000-00&context=1516831.
NEG8 Carbon creates a compact modular system to capture CO2	https://advance-lexis-com.proxy-ub.rug.nl/document/?pdmfid=1516831&crid=548c9ef5-5644-4620-ad0a-8334c7647d19&pddocfullpath=%2Fshared%2Fdocument%2Fnews%2Furn%3AcontentItem%3A69KG-RTP1-JC8Y-82GN-00000-00&pdcontentcomponentid=142626&pdteaserkey=sr643&pditab=allpods&ecomp=tmnyk&earg=sr643&prid=e86dea01-6770-4192-b183-bbb0676c53d3	(November 9, 2023 Thursday). NEG8 Carbon creates a compact modular system to capture CO2. The Irish Times. https://advance-lexis-com.proxy-ub.rug.nl/api/document?collection=news&id=urn:contentItem:69KG-RTP1-JC8Y-82GN-00000-00&context=1516831.
Large-scale carbon capture an ‘illusion’ for oil and gas companies	https://advance-lexis-com.proxy-ub.rug.nl/document/?pdmfid=1516831&crid=a50102a0-866c-454d-94d1-efd861c55df5&pddocfullpath=%2Fshared%2Fdocument%2Fnews%2Furn%3AcontentItem%3A69PH-DGX1-DY4H-K02C-00000-00&pdcontentcomponentid=382507&pdteaserkey=sr649&pditab=allpods&ecomp=tmnyk&earg=sr649&prid=3150cfc9-7e4e-4668-a8f4-3fdd0fa92ddf	Danny Halpin. (November 23, 2023 Thursday). Large-scale carbon capture an ‘illusion’ for oil and gas companies. The Independent (United Kingdom). https://advance-lexis-com.proxy-ub.rug.nl/api/document?collection=news&id=urn:contentItem:69PH-DGX1-DY4H-K02C-00000-00&context=1516831.

## Sheet: EU; Speaker Type-Section-Tone
Europe: General Information, Speaker Type, News Paper Section, Tone of Articles
Articles
Total number of articles	659
Number of articles analyzed	64
Number of mentioned news papers	29
Average word count of total articles	844
Speaker type
Journalist	32
Editor	18
Correspondent	7
Columnist	5
Politican	2
Section
News	24
Business	15
Climate	4
Environment	3
Finance	3
Science	2
Not available	2
Economy	1
Energy	1
Features	1
Letters	1
Life and Arts	1
Politics	1
Opinion	1
Renewables	1
Sustainability	1
Sustainable Economy	1
Technology	1
Tone
Positive	43
Negative	14
Neutral	7

## Sheet: EU; # of Articles per year
Europe: Number of articles published per year (Not cumulative)
year	number of articles
1990	0
1991	0
1992	0
1993	0
1994	0
1995	0
1996	0
1997	0
1990	0
1991	0
1992	0
1993	0
1994	0
1995	0
1996	0
1997	0
1998	0
1999	0
2000	0
2001	0
2002	0
2003	0
2004	0
2005	0
2006	0
2007	0
2008	0
2009	0
2010	0
2011	1
2015	1
2017	1
2018	1
2019	3
2020	6
2021	21
2022	13
2023	17
Extra Plots
Year	Number of published articles
2011	1
2015	1
2017	1
2018	1
2019	3
2020	6
2021	21
2022	13
2023	17

## Sheet: EU; Frames per year
Europe: Media Frame Distribution per year
Year	Attribution of responsibility	Human Interest	Conflict	Morality	Economics
2011	2	1	3	0	4
2015	3	1	2	1	2
2017	2	0	4	0	0
2018	3	1	1	0	1
2019	6	2	2	1	4
2020	10	3	3	5	5
2021	21	12	10	6	3
2022	4	3	3	1	3
2023	4	4	9	0	3
																				Europe: Topic Distribution per year
Year	Attribution of responsibility	Human Interest	Conflict	Morality	Economics
2011	0.188	0.0909	0.2727	0	0.3636
2015	0.2	0.0667	0.1333	0.0667	0.1333
2017	0.2	0	0.4	0	0
2018	0.375	0.125	0.125	0	0.125
2019	0.3	0.1	0.1	0.05	0.2
2020	0.2778	0.0833	0.0833	0.1389	0.1389
2021	0.275	0.1571	0.1381	0.0821	0.0411															Topic distribution per year. Europe [Relative counts]
2022	0.2222	0.1667	0.1667	0.0556	0.1667
2023	1	1	0.4737	0	0.1579

## Sheet: EU; Frame Indicators
Europe: Frame Indicators
Attribution of responsibility
frame indicator	present	absent
Government has the capacity to support DAC	14	50
Individuals are responsible for DAC related concerns	3	61
Suggestions are given to address DAC	20	44
DAC requires urgent action	18	46
Human interest
frame indicator	present	absent
Human example is given related to DAC	1	63
Private or personal lives of actors	2	62
Effect of DAC-related concerns on individuals and groups	20	44
Diversity of opinions and perspectives	4	60
Conflict
frame indicator	present	absent
Disagreement between parties/individuals/countries	11	53
Reproval of one party/individual/groups towards another	3	61
Reference to two or more sides of DAC-related concerns	21	43
Reference to winners and losers	2	62
Morality
frame indicator	present	absent
Moral messages	2	62
Reference to religious tents	0	64
Reference to societal values or ethical guidelines	11	53
Reference to consequences in terms of right and wrong	2	62
Economic consequences
frame indicator	present	absent
Reference to financial losses or gains	9	55
Reference to costs/ degree of expenses involved	10	54
Reference to economic consequences of pursuing or not pursuing a course of action	3	61
Reference to conomic viability of DAC	13	51
