# Supplementary material for: Media frame development of direct air capture 2011–2023: A comparative analysis of Europe and North America
Source: iScience. 2024 Nov 12;27(12):111360. doi: 10.1016/j.isci.2024.111360 (PMC11616079; doi:10.1016/j.isci.2024.111360)
Supplement: Data S2. Results North America [file mmc3.xlsx]

## Sheet: Generic Frames 
	1. Attribution of responsibility
A1	Does the story suggest that some level of the government has the capacity to address DAC-related concerns?
A2	Does the story suggest that an individual (or group of people in society) is responsible for DAC-related concerns?
A3	Does the story suggest strategies or actions to address DAC-related concerns?
A4	Does the story suggest that DAC-related concerns require urgent action?
	2. Human Interest
B1	Does the story provide a human example or ‘human face’ on DAC-related concerns?
B2	Does the story go into the private or personal lives of the actors?
B3	Does the story emphasize how individuals and groups are affected by DAC-related concerns?
B4	Does the story acknowledge the diversity of opinions and perspectives within the DAC-related concerns?
	3. Conflict
C1	Does the story reflect disagreement between parties- individuals-groups-countries?
C2	Does one party-individual-group-country reproach another? (disapprove/criticize)
C3	Does the story refer to two sides or to more than two sides of the DAC-related concern?
C4	Does the story refer to winners and losers?
	4. Morality
D1	Does the story contain any moral messages?
D2	Does the story refer to morality, God and other religious tents?
D3	Does the story offer specific societal values or ethical guidelines when considering DAC-related decisions?
D4	Does the story discuss consequences of certain actions or choices in terms of right and wrong?
	5. Economic consequences
E1	Is there a mention of financial losses or gains now or in the future?
E2	Is there a mention of the costs/degree of expense involved?
E3	Is there a reference to economic consequences of pursuing or not pursuing a course of action?
E4	Does the story consider economic viability/feasibility regarding the implementation of DAC?

## Sheet: NA; Characteristics
Name Article	Country	Date of publication	Word count	News paper	Speaker type	Section	Tone
A 'Third Way' to fight climate change	Canada	2015-07-23	1013	The Hamilton Spectator (Ontario, Canada)	Journalist	Opinion	Neutral
B.C. firm says it is sucking carbon from air, changing it to fuel	Canada	2018-06-08	522	National Post's Financial Post & FP Investing	Reporter	Finance	Positive
Smith: Let's celebrate that Canada is likely a 'net zero' polluter	Canada	2019-01-11	840	Postmedia Breaking News	Columnist	Columnists	Negative
Local, international researchers work to turn greenhouse gases into rock	Canada	2019-09-26	373	Victoria News	Journalist	News	Positive
Aviation industry must innovate to stop 'flygskam'(flight shaming)	Canada	2019-10-25	711	Chatham Daily News	Journalist	Opinion	Neutral
Is The Edge Is Here; A rock-solid climate solution for CO2 International team works to advance technology that will turn a greenhouse gas into rock	Canada	2019-11-17	751	Time Colonist	Journalist	News	Positive
Carbon Capture Gets Nudge In Joint Venture; Energy	Canada	2020-01-28	149	National Post's Financial Post & FP Investing	Journalist	Finance	Positive
Carbon removal industry could compete with crude oil and gas	Mexico	2020-10-27	680	CE Noticias Financieras English	Editor	NA	Positive
United Will Suck Carbon From the Air Instead of Buying Offsets	Canada	2020-12-10	575	National Post (f/k/a The Financial Post)	Journalist	Business	Positive
Slowing Climate Change With Sewage Treatment for the Skies	Canada	2020-12-13	1233	Postmedia Breaking News	Journalist	Business	Positive
Scared by global warming? In Iceland, one solution is petrifying	Canada	2021-02-04	1302	National Post (f/k/a The Financial Post)	Journalist	Environment	Positive
White House launches clean energy effort, $100 million in technology funding	Canada	2021-02-11	295	National Post (f/k/a The Financial Post)	Journalist	Environment	Positive
The challenge of zeroing emissions	Mexico	2021-02-20	327	CE Noticias Financieras English	Editor	NA	Positive
Carbon pricing needs to increase sharply to limit global warming -WoodMac	Canada	2021-03-04	338	National Post (f/k/a The Financial Post)	Journalist	Business	Positive
Shopify to pay U.S. firm to wipe out carbon dioxide; Texas plant will remove 10,000 tonnes using tech licensed from B.C. company	Canada	2021-03-09	857	London Free Press	Editor	Finance	Positive
A Carbon-Sucking Startup Has Been Paralyzed by Its CEO	Canada	2021-04-09	3660	Postmedia Breaking News	Journalist	Business	Positive
Venture Capitalists Bet on Houston as Gateway to Post-Oil World	Canada	2021-04-13	545	Postmedia Breaking News	Journalist	Business	Neutral
New technologies alone will not solve climate crisis	Mexico	2021-05-19	920	CE Noticias Financieras English	Editor	NA	Positive
Oilsands operators commit to become net zero emitters	British Columbia	2021-06-10	431	Times Colonist	Journalist	Business	Neutral
To combat climate change, they propose extracting carbon dioxide from the ocean and turning it into rock.	Mexico	2021-06-13	692	CE Noticias Financieras English	Editor	NA	Positive
Putting squeeze on C02 emissions	Canada	2021-07-02	352	Sarnia Observer	Editor	News	Positive
With New Urgency, Climate Scientists Recommend Carbon Removal	Canada	2021-08-12	790	National Post (f/k/a The Financial Post)	Journalist	Business	Neutral
Economic recovery and the growth of green energy	Mexico	2021-09-01	1019	CE Noticias Financieras English	Editor	NA	Positive
World's largest carbon-capture plant by Climeworks starts making tiny dent in emissions	Canada	2021-09-08	1287	National Post (f/k/a The Financial Post)	Journalist	Energy	Positive
Research project proposes turning CO2 into stone under ocean floor	Canada	2021-09-11	622	The Vancouver Sun	Reporter	City	Positive
Made-from-CO2 concrete, lululemons and diamonds spark investor excitement	Canada	2021-10-04	716	Postmedia Breaking News	Journalist	Business	Positive
YVR plans to achieve net zero emissions by 2030	Canada	2021-10-07	374	Postmedia Breaking News	Journalist	News	Positive
B.C. government puts $2M toward carbon capture fuel plant at Merritt	Canada	2021-10-14	345	Abbotsford News	Journalist	Business	Positive
Our future is decided in Glasgow	Mexico	2021-10-21	797	CE Noticias Financieras English	Editor	NA	Positive
"First Movers Coalition" born to accelerate commitment to eliminate emissions	Mexico	2021-11-08	541	NAFTA	Editor	NA	Positive
Nuclear energy and net zero by 2050; COP26	Canada	2021-11-13	1404	The Telegraph Journal	Journalist	Commentary	Neutral
Musk sets another goal: he wants SpaceX to turn CO2 from the atmosphere into fuel	Mexico	2021-12-15	370	CE Noticias Financieras English	Editor	NA	Positive
Province rolls out $30M to help boost carbon-capture technology	Canada	2022-01-15	342	Edmonton Journal	Reporter	City	Positive
Canada needs policy clarity around carbon; Energy	Canada	2022-01-21	1173	National Post (f/k/a The Financial Post)	Editor	Finance	Positive
Trudeau proposes tax credit to cover 50% of carbon capture technology cost	Canada	2022-04-07	641	Postmedia Breaking News	Journalist	Oil and Gas	Positive
Commentary: Will the world again hit 'snooze' on latest climate alarm?	Canada	2022-04-07	793	Yukon News	Scientist	Opinion	Positive
Ottawa unveils $2.6B carbon capture tax credit in budget	Canada	2022-04-08	648	The Canadian Press	Journalist	Business	Positive
Environment advocates say federal Budget 2022 gets some things right, but fails to divest from oil and gas development	Canada	2022-04-09	765	The Vancouver Sun	Journalist	News	Negative
We can’t delay response to latest climate alarms	Canada	2022-04-10	603	Nanaimo News Bulletin	Scientist	Opinion	Neutral
Chrystia Freeland visits Calgary to promote carbon capture credit	Canada	2022-04-14	492	Postmedia Breaking News	Reporter	Business	Neutral
Call out for 'more help' to get carbon capture projects built; Cenovus CEO says long-term funding needed on top of federal tax credit	Canada	2022-04-28	730	Niagara Falls Review	Reporter	Business	Neutral
Turn CO2 into toothpaste - and five other ways to solve our emissions problem	Canada	2022-06-30	1859	The Star	Editor	Business	Positive
How carbon market could help scale climate solutions; Accountants are now propelling corporations and governments toward meaningful environmental action	Canada	2022-07-13	1373	Waterloo Region Record	Editor	Business	Neutral
Geo-engineering climate solutions come with great risk	Canada	2022-08-08	595	The Hamilton Spectator (Ontario, Canada)	Journalist	Opinion	Negative
Algae acceleration is good news/bad news	Canada	2022-08-12	607	Toronto Star	Columnist	Opinion	Positive
How to stop a global downturn from stalling Canada's growing innovation engine	Canada	2022-08-20	959	The Star	Journalist	Business	Positive
Keeping up with the Bidens; Canada needs to up its climate change game	Canada	2022-09-17	1130	National Post's Financial Post & FP Investing (Canada)	Scientist	Finance	Positive
University of Waterloo receives $16 million to fund six projects on climate change	Canada	2022-11-23	407	The Record	Reporter	News	Positive
Eliminating CO2 already emitted, crucial to curb global warming	Mexico	2023-01-19	456	CE Noticias Financieras English	Editor	NA	Positive
Cleantech firms eye move to U.S.; Energy	Canada	2023-03-02	1886	National Post's Financial Post & FP Investing (Canada)	Reporter	Finance	Neutral
CO2 sequestration: material created that absorbs more carbon than treatment plants	Mexico	2023-04-07	183	CE Noticias Financieras English	Editor	News	Neutral
Varcoe: Big $60B hit for Alberta in a net-zero world if Canada phases out oil and gas by 2050, study finds	Canada	2023-05-01	1274	Postmedia Breaking News	Reporter	Columnists	Positive
Locking carbon emissions away in concrete; Companies in U.S., Canada turning climate-change causing gas into durable building material	Canada	2023-05-20	1472	The Toronto Star	Journalist	Business	Positive
Is Canada too cold to capture carbon?; Ottawa-based company is working on new system that doesn't use liquids that easily freeze	Canada	2023-06-10	603	The Toronto Star	Journalist	Business	Positive
"Capture' of CO2 in the atmosphere, a technology under development	Mexico	2023-07-05	709	CE Noticias Financieras English	Editor	News	Positive
Group of countries warns that carbon capture technologies cannot substitute for drastic emissions cuts	Mexico	2023-07-14	339	CE Noticias Financieras English	Editor	News	Positive
Province directs $10 million into Teck Trail carbon capture pilot	Canada	2023-07-20	407	Castlegar News	Journalist	News	Positive
B.C. Climate News: Deadly wildfire destroys town in Maui	Canada	2023-08-12	3605	Postmedia Breaking News	Journalist	News	Positive
Heather Scoffield: While Canada frets, the U.S. moves into high gear on clean energy	Canada	2023-08-19	883	The Star	Columnist	Business	Negative
Carbon capture gains steam as natural gas power plants face emissions cap	Canada	2023-08-25	1642	Postmedia Breaking News	Correspondent	Energy	Negative
Tech Update: Canadian carbon-capture solutions are flying high	Canada	2023-09-11	575	The Star	Editor	Business	Positive
Who picks up the tab for energy transition?; Oil and gas leaders are on board for shift, but the true cost still remains unknown	Canada	2023-09-20	854	The Calgary Herald	Editor	City	Negative
Technological innovation, the key to climate change?	Mexico	2023-10-17	764	CE Noticias Financieras English	Editor	News	Neutral
Startup gets $55M for plant in Quebec; Money to be used to test how best to remove CO2 from air	Canada	2023-11-17	459	Niagara Falls Review	Correspondent	Business	Neutral

## Sheet: NA; Coding Scheme
Name Article	Date of publication	A1	A2	A3	A4	B1	B2	B3	B4	C1	C2	C3	C4	D1	D2	D3	D4	E1	E2	E3	E4
A 'Third Way' to fight climate change	2015-07-23	0	1	1	1	0	0	0	0	1	0	1	1	0	0	0	1	1	1	1	0
B.C. firm says it is sucking carbon from air, changing it to fuel	2018-06-08	1	0	0	1	0	0	1	0	0	0	0	0	0	0	1	0	1	1	0	1
Smith: Let's celebrate that Canada is likely a 'net zero' polluter	2019-01-11	1	0	1	1	0	0	0	1	1	1	1	1	0	0	1	0	0	0	1	0
Local, international researchers work to turn greenhouse gases into rock	2019-09-26	1	0	1	1	0	0	0	0	0	0	0	0	0	0	1	0	0	1	0	0
Aviation industry must innovate to stop 'flygskam'(flight shaming)	2019-10-25	0	0	1	1	0	0	0	1	0	0	1	0	0	0	1	0	0	0	0	1
Is The Edge Is Here; …. that will turn a greenhouse gas into rock	2019-11-17	0	0	1	1	0	0	1	0	0	0	0	0	0	0	1	1	0	0	0	1
Carbon Capture Gets Nudge In Joint Venture; Energy	2020-01-28	0	0	1	0	0	0	0	0	0	0	0	0	0	0	1	0	0	0	0	1
Carbon removal industry could compete with crude oil and gas	2020-10-27	1	0	1	0	0	1	1	0	0	0	1	0	0	0	1	1	1	1	1	1
United Will Suck Carbon From the Air Instead of Buying Offsets	2020-12-10	0	1	1	0	0	0	1	0	1	0	1	0	0	0	1	1	0	0	1	1
Slowing Climate Change With Sewage Treatment for the Skies	2020-12-13	1	1	1	1	0	0	1	0	0	0	0	0	1	0	1	1	1	1	0	0
Scared by global warming? In Iceland, one solution is petrifying	2021-02-04	0	0	0	1	0	0	0	0	0	0	1	0	0	0	0	0	0	1	0	0
White House launches clean energy effort, $100 million in technology funding	2021-02-11	0	0	0	0	0	0	1	0	0	0	0	0	0	0	0	0	0	0	0	0
The challenge of zeroing emissions	2021-02-20	0	0	0	0	0	0	0	0	0	0	1	0	0	0	0	0	0	0	0	0
Carbon pricing needs to increase sharply to limit global warming -WoodMac	2021-03-04	1	0	0	0	0	0	0	0	0	0	0	0	0	0	0	0	0	0	0	0
Shopify to pay U.S. firm to wipe out carbon dioxide; .. licensed from B.C. company	2021-03-09	0	0	0	0	0	0	0	0	0	0	0	0	0	0	0	0	0	1	0	1
A Carbon-Sucking Startup Has Been Paralyzed by Its CEO	2021-04-09	0	0	0	1	0	0	0	0	0	0	0	0	0	0	0	0	0	0	0	1
Venture Capitalists Bet on Houston as Gateway to Post-Oil World	2021-04-13	0	0	0	0	0	0	0	0	0	0	0	0	0	0	0	0	0	0	0	1
New technologies alone will not solve climate crisis	2021-05-19	1	1	1	1	0	0	1	0	0	0	0	0	0	0	0	0	0	0	0	1
Oilsands operators commit to become net zero emitters	2021-06-10	0	0	0	0	0	0	0	0	0	0	0	0	0	0	0	0	0	0	0	1
To combat climate change, they propose extracting carbon dioxide from the ocean and turning it into rock.	2021-06-13	0	0	0	1	0	0	0	0	0	0	0	0	0	0	0	0	0	0	0	1
Putting squeeze on C02 emissions	2021-07-02	0	0	0	0	0	0	0	0	0	0	0	0	0	0	0	0	0	0	0	1
With New Urgency, Climate Scientists Recommend Carbon Removal	2021-08-12	0	0	0	1	0	0	0	0	0	0	1	0	0	0	0	0	1	0	0	0
Economic recovery and the growth of green energy	2021-09-01	0	0	0	0	0	0	0	0	0	0	0	0	0	0	0	0	0	1	0	0
World's largest carbon-capture plant by Climeworks starts making tiny dent in emissions	2021-09-08	1	0	1	0	0	0	0	0	0	0	1	0	0	0	0	0	0	0	0	1
Research project proposes turning CO2 into stone under ocean floor	2021-09-11	0	0	0	1	0	0	0	0	0	0	0	0	0	0	0	0	0	1	0	1
Made-from-CO2 concrete, lululemons and diamonds spark investor excitement	2021-10-04	1	0	0	0	0	0	0	0	0	0	0	0	0	0	0	0	0	0	0	1
YVR plans to achieve net zero emissions by 2030	2021-10-07	0	0	0	0	0	0	1	0	0	0	0	0	0	0	0	0	0	0	0	0
B.C. government puts $2M toward carbon capture fuel plant at Merritt	2021-10-14	0	0	0	0	0	0	0	0	0	0	0	0	0	0	0	0	1	0	0	0
Our future is decided in Glasgow	2021-10-21	0	0	1	0	0	0	0	0	0	0	0	0	0	0	0	0	0	0	0	0
Algae acceleration is good news/bad news	2021-11-08	0	0	0	0	0	0	0	0	0	0	0	0	0	0	0	0	0	0	0	1
"First Movers Coalition" born to accelerate commitment to eliminate emissions	2021-11-13	0	0	1	0	0	0	0	0	0	0	0	0	0	0	0	0	0	0	0	0
Nuclear energy and net zero by 2050; COP26	2021-12-15	0	0	0	0	0	0	0	0	0	0	0	0	0	0	0	0	0	0	0	1
Musk sets another goal: he wants SpaceX to turn CO2 from the atmosphere into fuel	2022-01-15	0	0	0	0	0	0	0	0	0	0	0	0	0	0	0	0	1	0	0	0
Province rolls out $30M to help boost carbon-capture technology	2022-01-21	0	0	1	0	0	0	0	0	0	0	0	0	0	0	0	0	1	0	0	0
Canada needs policy clarity around carbon; Energy	2022-04-07	0	0	0	0	0	0	0	0	0	0	0	0	0	0	0	0	1	0	0	0
Trudeau proposes tax credit to cover 50% of carbon capture technology cost	2022-04-07	0	0	0	0	0	0	0	0	0	0	0	0	0	0	0	0	1	0	0	0
Commentary: Will the world again hit 'snooze' on latest climate alarm?	2022-04-08	0	0	0	1	0	0	0	0	0	0	0	0	0	0	0	0	0	0	0	0
Ottawa unveils $2.6B carbon capture tax credit in budget	2022-04-09	1	0	0	1	0	0	0	0	0	0	0	0	0	0	0	0	0	1	0	0
Environment advocates say federal Budget 2022 gets some things right, but fails to divest from oil and gas development	2022-04-10	0	0	0	0	0	0	0	0	0	0	1	0	0	0	0	0	0	0	0	0
Chrystia Freeland visits Calgary to promote carbon capture credit	2022-04-14	1	0	0	0	0	0	0	0	0	0	1	0	0	0	0	0	0	0	0	0
We can’t delay response to latest climate alarms	2022-04-28	0	0	0	1	0	0	1	0	0	0	0	0	0	0	0	0	0	0	0	0
Call out for 'more help' to get carbon capture projects built; Cenovus CEO says long-term funding needed on top of federal tax credit	2022-06-30	1	0	0	0	0	0	0	0	0	0	0	0	0	0	0	0	0	0	0	0
Turn CO2 into toothpaste - and five other ways to solve our emissions problem	2022-07-13	0	0	0	1	0	0	0	0	0	0	0	0	0	0	0	0	0	0	0	0
How carbon market could help scale ... toward meaningful environmental action	2022-08-08	0	0	0	0	0	0	0	0	0	0	0	0	0	0	1	0	0	0	0	1
Geo-engineering climate solutions come with great risk	2022-08-12	0	0	0	0	0	0	1	0	0	0	0	0	0	0	0	0	0	0	0	1
How to stop a global downturn from stalling Canada's growing innovation engine	2022-08-20	0	0	0	1	0	0	0	0	0	0	0	0	0	0	0	0	0	0	0	0
Keeping up with the Bidens; Canada needs to up its climate change game	2022-09-17	1	0	0	0	0	0	1	0	0	0	0	0	0	0	0	0	1	0	0	0
University of Waterloo receives $16 million to fund six projects on climate change	2022-11-23	0	0	0	0	0	0	1	0	0	0	0	0	0	0	0	0	1	0	0	0
Eliminating CO2 already emitted, crucial to curb global warming	2023-01-19	0	0	0	1	0	0	0	0	0	0	0	0	0	0	0	0	0	0	0	0
Cleantech firms eye move to U.S.; Energy	2023-03-02	1	0	0	0	0	0	0	1	0	0	0	0	0	0	0	0	0	0	0	1
CO2 sequestration: material created that absorbs more carbon than treatment plants	2023-04-07	0	0	0	0	0	0	0	0	0	0	0	0	0	0	0	0	0	0	0	1
Varcoe: Big $60B hit for Alberta in a net-zero world if Canada phases out oil and gas by 2050, study finds	2023-05-01	0	0	0	1	0	0	0	0	0	0	0	0	0	0	0	0	1	0	0	0
Locking carbon emissions away in concrete; Companies in U.S., Canada turning climate-change causing gas into durable building material	2023-05-20	0	0	0	1	0	0	0	0	0	0	0	0	0	0	0	0	0	0	0	0
Is Canada too cold to capture carbon?; Ottawa-based company is working on new system that doesn't use liquids that easily freeze	2023-06-10	0	0	0	0	0	0	0	0	0	0	0	0	0	0	0	0	1	0	0	0
"Capture' of CO2 in the atmosphere, a technology under development	2023-07-05	0	0	0	0	0	0	0	0	0	0	0	0	0	0	0	0	0	1	0	0
Group of countries warns that carbon capture technologies cannot substitute for drastic emissions cuts	2023-07-14	0	0	0	0	0	0	0	0	0	0	0	0	0	0	0	0	1	0	0	0
Province directs $10 million into Teck Trail carbon capture pilot	2023-07-20	1	1	0	0	0	0	0	0	0	0	0	0	0	0	0	0	1	0	0	0
B.C. Climate News: Deadly wildfire destroys town in Maui	2023-08-12	0	0	0	0	0	0	0	0	0	0	0	0	0	0	0	0	1	0	0	0
Heather Scoffield: While Canada frets, the U.S. moves into high gear on clean energy	2023-08-19	1	0	0	0	0	0	0	0	0	0	0	0	0	0	0	0	0	0	0	0
Carbon capture gains steam as natural gas power plants face emissions cap	2023-08-25	0	0	0	0	0	0	0	0	0	1	0	0	0	0	0	0	0	0	0	0
Tech Update: Canadian carbon-capture solutions are flying high	2023-09-11	0	0	1	0	0	0	0	0	0	0	0	0	0	0	0	0	0	0	0	0
Who picks up the tab for energy transition?; Oil and gas leaders are on board for shift, but the true cost still remains unknown	2023-09-20	0	0	0	0	0	0	0	0	0	0	0	0	0	0	0	0	0	0	0	1
Technological innovation, the key to climate change?	2023-10-17	0	0	0	0	0	0	0	1	0	0	0	0	0	0	0	0	0	0	0	0
Startup gets $55M for plant in Quebec; Money to be used to test how best to remove CO2 from air	2023-11-17	0	0	0	1	0	0	0	0	0	0	0	0	0	0	0	0	1	0	0	0

## Sheet: NA; Quotations
Name Article	Frame Indicator	Quote	Speaker type
A 'Third Way' to fight climate change	A2	In round numbers, humanity is now emitting more than 10 gigatons of carbon (in the form of 40 gigatons of CO2) annually.	journalist
	A3	Thankfully, there are other means of drawing down atmospheric carbon. The chemical methods all require energy, often derived at present from the burning of fossil fuels (though hopefully increasingly through green energy), but they have the advantage of great capacity.	journalist
	A4	Because of the scale of the climate problem, I believe that in coming decades third-way technologies will become a major focus of activity.	journalist
		As the years go by, it will become highly desirable to remove some of that CO2.	journalist
	C1	Sadly, emissions will not stop instantly. Instead, the national pledges being made in advance of the international climate change conference in Paris at the end of this year suggest that not enough will be done to prevent global temperatures from rising beyond the goal of 2 degrees Celsius.	journalist
	C3	reducing fossil fuel consumption vs innovative technologies. 'It is critical that the main focus of the Paris meeting remain on reducing the burning of fossil fuels' vs 'As the years go by, it will become highly desirable to remove some of that CO2.'	journalist
	D3	It is critical that the main focus of the Paris meeting remain on reducing the burning of fossil fuels. There is therefore a moral hazard in urging action on the third way. But knowing how long it takes to get new technologies to scale, and how soon we are likely to need them, there is also a moral hazard in ignoring the urgent need for immediate investment.	journalist
	D4	This incidentally offers a good benchmark for a global carbon price: If it costs $100 to remediate a ton of carbon emitted, then surely the polluter should pay an equivalent amount to emit it.	journalist
	E1	If the appropriate investments are made, it's a reasonable assumption that the third way could be drawing four gigatons of carbon out of the air each year - that's 40 per cent of current emissions - by 2050.	journalist
	E2	Costs remain high and can average $100 per ton of carbon sequestered for some approaches.	journalist
	E3	But just as costs have come down as investments have been made in wind and solar, so the costs of third-way technologies can be expected to fall over time.	journalist
B.C. firm says it is sucking carbon from air, changing it to fuel	A1	As policy-makers work on ways to try to keep global warming within the two-degree limit of the Paris agreement, fears have been raised that carbon dioxide emissions won't be cut fast enough.	reporter
	A4	Some say carbon will have to be actively removed from the atmosphere.	reporter
		fears have been raised that carbon dioxide emissions won't be cut fast enough.	reporter
	B3	That gives it a carbon footprint 70-per-cent lower than a fossil fuel, he said. - Steve Oldham of Carbon Engineering.	(DAC) firm employee
	D1	Carbon Engineering says it can do the job for between US$94 and US$232 a tonne because it uses technology and components that are well understood and commercially available.	Firm
	E1	Because the plant currently uses some natural gas, by the time the fuel it produces has been burned it has released a half-tonne of carbon dioxide for every tonne removed from the air. That gives it a carbon footprint 70-per-cent lower than a fossil fuel, he said.	(DAC) firm employee
	E2	Carbon Engineering's fuel costs about 25 per cent more than gasoline made from oil. Oldham said work is being done to reduce that.	(DAC) firm employee
	E4	It costs Climeworks about US$600 a tonne to remove carbon from the atmosphere. Carbon Engineering says it can do the job for between US$94 and US$232 a tonne because it uses technology and components that are well understood and commercially available.	Firm
Smith: Let's celebrate that Canada is likely a 'net zero' polluter	A1	The practice of our political leaders has been to sign an agreement with overly aggressive targets, fail to achieve them, then sign onto even more aggressive targets.	Columnist
	A3	What does it mean? Well, rather than absurdly trying to reduce emissions from 700 megatonnes down to 200 megatonnes by 2050, we would develop strategies to capture or offset 700 megatonnes and declare Canada carbon neutral.	Columnist
	A4	and others saying we need to be off fossil fuels completely within 10 years if we are to survive.	Columnist
		Other jurisdictions, notably the European Union( http://europa.eu.proxy-ub.rug.nl/rapid/press-release_IP-18-6543_en.htm ), have said they are going to be "net zero" by 2050. We should make that our objective too.	Columnist
	B4	If we are all to feel like we belong in Canada, we need a common strategy that doesn't pit one province against the other, one industry against the other, and one Canadian against the other.	Columnist
	C1	The extremists may believe it, but no one else does.	Columnist
	C2	If environmentalists were genuinely worried about impending doom, they'd start having their meetings on FaceTime.	Columnist
	C3	Since signing the Paris Accord, the rhetoric has become even more alarming with environmentalists claiming we actually need to reduce emissions to 80 per cent below 2005 levels by 2050, and others saying we need to be off fossil fuels completely within 10 years if we are to survive.	Columnist
	C4	When the LEAP Manifesto( https://leapmanifesto.org/en/the-leap-manifesto/ ) was first launched - which declared that the only way to save the planet was to stop building energy infrastructure - no one in the industry took it seriously. Yet we are living it today. Northern Gateway was cancelled without a peep. Energy East was pulled with the federal government characterizing it as just a "business…	Columnist
	D3	If we are all to feel like we belong in Canada, we need a common strategy that doesn't pit one province against the other, one industry against the other, and one Canadian against the other.	Columnist
	E3	Canada could very well be the first net zero, carbon-neutral country.	Columnist
Local, international researchers work to turn greenhouse gases into rock	A1	This $1.5-million four-year project is a partnership between the Pacific Institute for Climate Solutions at UVic with other researchers in Canada, Europe, and the United States.	journalist
	A3	The plan is to capture CO2 from the atmosphere and inject it below the ocean floor, where it will eventually turn into a rock called basalt. Basalt can be found on virtually all ocean floors, so this technology could be put into practice anywhere on the globe.	journalist
		"Drastic reductions in greenhouse gas emissions are not enough - we need large-scale, permanent removal of excess carbon from the atmosphere."	Firm
	A4	"Drastic reductions in greenhouse gas emissions are not enough - we need large-scale, permanent removal of excess carbon from the atmosphere." - Ocean Networks Canada, a UVic initiative, is also a research partner, with its president and CEO Kate Moran acting as a principal investigator on the project.	Firm
	D3	"[It] is a highly ambitious project with many barriers to overcome but if this team can advance the technology to a commercially viable stage by mid-century, it could be a major tool to combat climate change," Morgan says. - Ocean Networks Canada, a UVic initiative, is also a research partner, with its president and CEO Kate Moran acting as a principal investigator on the project.	Firm
	E2	This $1.5-million four-year project is a…..	journalist
Aviation industry must innovate to stop 'flygskam'(flight shaming)	A3	So, the order of business is first, carbon-neutral fuels (half the problem solved); second, flying around or under air masses with high humidity (another quarter solved); and finally, turbulence-damping aircraft technology (most of the restdone).	journalist
		A number of people have been working on DAC (Direct Air Capture of carbon dioxide) for more than a decade	journalist
	A4	The problem has been neglected because the aviation industry was too lazy or stupid to start preparing for a future that more attentive people could see 20 yearsago.	journalist
	B4	There is a Swedish neologism, "flygskam," that has gained currency among environmental activists in Europe. It means flight-shame, which is the emotion righteous people should feel if they take a plane trip and contribute to global heating.	journalist
		So, five per cent of current warming is due to aviation, and industry representatives estimate the number of people flying annually will almost double (to8.2 billion) in the next 20years. By then, flying will have grown to 10 per cent of the global heating problem, or more if we have made progress on cutting our otheremissions. So, must we stop flying? That's not the way we deal with other climat…	journalist
	C3	yes, to the side of less flying and reducing emissions vs reducing aviation emissions	journalist
		By contrast, we are told, there are no alternatives available foraviation.	journalist
		Contrails only form in air masses with high humidity, and therefore only affect 10 to 20 per cent offlights. With adequate information, most of those flights could simply fly around the humid airpockets.	journalist
	D3	The air is less dense up there, so you don't use so much fuel pushing throughit. But the main reason, especially for passenger planes, is that there is much less turbulence in thestratosphere.	journalist
	E4	Scaling production up would take a long time and cost a lot, but it would also bring the price down to a commercially viable level.	journalist
Is The Edge Is Here; …. that will turn a greenhouse gas into rock	A3	Over the next four years, the Solid Carbon project will assess the integration of six existing technologies in a way that's never been conceived of before.	journalist
		Crawford will lead the investigation into what ocean technology design works best for capturing-and then injecting-the CO2 into ocean basalt. Prototypes will then be built for further evaluation.	journalist
	A4	"Drastic reductions in greenhouse gas emissions are essential but not sufficient to combat climate change," she says. "The ultimate goal is to develop a commercially viable solution to support negative emissions by 2050." - PICS executive director Sybil Seitzinger	(DAC) firm employee
	B3	By leading this international project, British Columbia is showing it has the expertise, drive and know-how to be a pioneer in the emerging fi eld of negative emissions technologies.	journalist
	D3	Another important aspect is ensuring that the venture has societal acceptance. A team from UBC will look at the social and regulatory needs of the project, including both a small-scale demonstration and a larger commercial-scale operation.	journalist
		Th at team will investigate the laws aff ecting off shore carbon capture and storage to ensure future projects are conducted in a manner that not only helps to mitigate climate change, but is also safe and environmentally responsible.	journalist
	D4	And by using the world's largest reservoir of basalt-the deep ocean-to incorporate and permanently store CO2 as solid rock, the project will have an edge in expanding the use of the technology globally.	journalist
	E4	PICS and its Solid Carbon team recognise both the enormous ambition of this project and its potential payoff for combatting climate change, if the technology succeeds.	journalist
Carbon Capture Gets Nudge In Joint Venture; Energy	A3	They plan to develop facilities that simultaneously capture the greenhouse gas from both industrial sources and ambient air.	journalist
	D3	Two companies that come at carbon capture differently will be working together with a goal to lower the cost of the technology by about 80 per cent, making it more widely accessible in the fight against climate change.	journalist
	E2	The goal for Climeworks: Cut costs for capturing CO2 from ambient air to about US$100 a ton from around US$600 now. Combining the companies' systems will "create a game changer in the industry to be able to do direct-air capture at a smaller-sized plant," Svante CEO Claude Letourneau said.	(DAC) firm employee
	E4	Two companies that come at carbon capture differently will be working together with a goal to lower the cost of the technology by about 80 per cent, making it more widely accessible in the fight against climate change.	journalist
Carbon removal industry could compete with crude oil and gas	A1	Governments' payment for carbon elimination is not so different from the other environmental protections they have paid for over the years, said Jason Eis, CEO of Vivid Economics. "The public buys all kinds of environmental results," he said. "We buy clean water" by paying utilities to channel it to our homes and through taxes to treat the wastewater we return. So, think, we'll also buy the remov…	Firm
		A large part of today's carbon offsetting market depends on institutions voluntarily purchasing credits to meet established targets. Although the voluntary market is expected to grow, formal markets overseen by government regulators can grow much faster.	Editor
		Government regulations can help create standards to monitor and verify that both natural solutions and technology options can store carbon dioxide as promised. This will also help customers compare different carbon removal products, from rainforest protections to seaweed crops, to find the one that really suits their needs.	Editor
	A3	With appropriate regulations and incentives, the carbon removal industry could soon generate as much revenue as the current oil and gas sector, according to a new study. In the short term, this means that more money will be spent on natural forms of carbon reduction, such as planting trees and preserving areas such as peatlands and mangroves.	Editor
	B2	Although they complain about their final income, many experts agree on the need for a strong carbon offset market, particularly in a world where most larger economies are committed to achieving a net zero level of emissions.	Editor
	B3	"The public buys all kinds of environmental results," he said. "We buy clean water" by paying utilities to channel it to our homes and through taxes to treat the wastewater we return. So, think, we'll also buy the removal of harmful greenhouse gases from the atmosphere. - Jason Eis, CEO of Vivid Economics	Firm
	C3	government helping vs not helping
	D3	However, both voluntary and compliance markets need trusted providers.	Editor
		Bill Winters, executive director of the international bank Standard Chartered Plc, warned in September that, without adequate guarantees, the compensation industry could become vulnerable to manipulation of the type ofinterest rates.	Firm
	D4	However, instead of extracting carbon from Earth, they should inject it back into the depths of the subsoil, often in the same places where oil and gas were found. "There is a great opportunity to direct the investment flow to the right projects," said Cécile Girardin, a researcher at Oxford University.	(DAC) firm scientist
	E1	With appropriate regulations and incentives, the carbon removal industry could soon generate as much revenue as the current oil and gas sector, according to a new study.	Editor
		The study, published by Vivid Economics, reveals that negative emissions or carbon offset income could reach $1.4 trillion annually by 2050, up from the current $300 million. By way of comparison, according to consultancy Rystad Energy, oil and gas are projected to generate US$1.5 trillion this year, approximately 40% less than in 2019.	Editor
		Julio Friedmann, a senior researcher at Columbia University, believes the carbon removal industry's revenue by 2050 is likely to be close to $500 billion. Noah Deich, CEO of Carbon 180, a nonprofit that works on carbon elimination, said predicting the value of a market within 30 years is a "highly speculative exercise," especially when that market barely exists today.	(DAC) firm scientist
	E3	"There is a great opportunity to direct the investment flow to the right projects," said Cécile Girardin, a researcher at Oxford University.	(DAC) firm scientist
		In the long run, we will see the growth of technologies such as direct air capture or improved rock weathering, which are not yet ready or cheap enough to implement on a large scale.	Editor
	E4	Mark Carney, a former governor of the Bank of England, said earlier this month that while clearing markets will be complex, it will also be an important component in meeting climate targets. It expects revenue to reach at least tens of billions of dollars if the world takes climate action seriously.	Firm
United Will Suck Carbon From the Air Instead of Buying Offsets	A2	"We're going to still be emitting carbon," he said. - Chief Executive Officer Scott Kirby	Firm
	A3	Instead, United's multimillion-dollar investment in 1PointFive, Inc., a venture of Occidental Petroleum Corp. and Rusheen Capital Management, relies on what's called direct-air capture, or facilities that draw CO? out of open air so that it can be disposed of underground. Carbon Engineering Ltd., a Vancouver company, developed the technology. United's contribution to the initiative is expected to…	journalist
		"It's not possible to get actual carbon emissions to zero. And so the only way you can stop and reverse this is through direct air capture and sequestration. And that has seemed obvious to me for a long time. I think it is obvious to anyone that takes the time to understand the science and understand the math."	Firm
	B3	The airline currently offers a way for business travelers to offset the emissions related to their flights - and will continue to do so. There's a reason these two positions aren't mutually exclusive, Kirby said. There are plenty of quality offsets programs around the world, just not enough to compensate for the emissions from all the companies that want them to.	journalist
	C1	"It's not possible to get actual carbon emissions to zero. And so the only way you can stop and reverse this is through direct air capture and sequestration. And that has seemed obvious to me for a long time. I think it is obvious to anyone that takes the time to understand the science and understand the math."	Firm
	C3	one side is to buy offsets other is to decrease co2
	D3	The airline currently offers a way for business travelers to offset the emissions related to their flights - and will continue to do so.	journalist
	D4	There's a reason these two positions aren't mutually exclusive, Kirby said. There are plenty of quality offsets programs around the world, just not enough to compensate for the emissions from all the companies that want them to. Investing in direct-air capture, the logic goes, allows United to become an early champion of a technology that may become less expensive and more common as years tick by.	Firm
	E3	United, despite unprecedented losses during 2020, has the resources to address emissions more directly than by purchasing offsets. "Part of the reason others haven't done it is because it does cost money to do this," he said. "If instead you can write a check to an NGO, and say you have offset all your carbon by writing a check, that's been historically an easier way to get there."	Firm
	E4	Investing in direct-air capture, the logic goes, allows United to become an early champion of a technology that may become less expensive and more common as years tick by.	journalist
Slowing Climate Change With Sewage Treatment for the Skies	A1	Decarbonizing our energy and transport sectors as quickly as possible remains the centerpiece of every serious plan to deal with this danger, including President-elect Joe Biden's, but everything else ever suggested has to be considered, too.	journalist
		It would take a lot of government investment-and a lot of labor. We have both of these, or we can if we want them.	journalist
	A2	The new year will arrive with the average temperature already up about 1.2C. More than halfway there. Every year, we're releasing more than 35 gigatons of CO? and pushing up its concentration in the air by about 2.5 parts per million.	journalist
		Ironically, it's the old oil companies that already have some of the key technical skills and infrastructure that could be adapted to this work.	journalist
		Central banks could finance the manufacture and installation of a growing fleet of CO? scrubbers, just as they provide liquidity to the financial industry in times of need.	journalist
	A3	Among these all-hands-on-deck possibilities are technologies to draw carbon out of the atmosphere and sequester it on or inside the Earth.	journalist
		In an all-hands-on-deck emergency, direct-air capture could become one of the strongest hands. It's worth looking into.	journalist
	A4	It's an inevitable fact that we'll be adding more CO? to the atmosphere before we can achieve a carbon-neutral technological base. Given the severe danger, we need to try every possible mitigation.	journalist
		these projects now look more attractive than ever, even necessary.	journalist
	B3	if scaled up to some significant proportion of the need, would help us a lot.	journalist
		In the case of DAC, pulling CO? out of the air is a pure good, without possible bad side effects. We won't be in danger of overdoing it and creating a new ice age anytime soon! And if we ever did get to that point, it would be a nice problem to have.	journalist
	D1	Old objections that the very idea of removing carbon will encourage people to slack off on rapidly addressing the sources of new emissions no longer really obtain when we're at this point.	journalist
	D3	The solution here is simply to consider this technology a public utility creating a public good, like roads, national defense, fresh water, or sewage disposal-and pay for it as such.	journalist
		The carbon and material costs of building so many units would have to be calculated into the overall cost-benefit equation, but these factors pertain for everything we manufacture, even for vital climate solutions such as lithium-ion batteries and solar panels. We seem to think those costs are worth it.	journalist
	D4	A big DAC initiative, one that matched a significant percentage of the need, might require as much as a few percentage points of all the electricity generated. This sounds extreme, but consider that right now 2% of the world electricity supply is wasted on the creation of Bitcoin. It's possible that a similar amount directed to saving civilization could be considered reasonable.	journalist
	E1	The problem isn't technical viability but the giant investment required to build something that may not yield a profit.	journalist
		But the amount of carbon we need to draw down far exceeds these industrial uses, and capital seeking the highest rate of return won't get invested.	journalist
	E2	Capturing CO? out of the air is a sophisticated industrial process, and it can be water- and energy-intensive. Translation: It's expensive. Prototype systems cost as much as $1,000 per ton captured. But these costs could soon drop to half that, and there are hopes of ultimately reaching $100 a ton.	journalist
Scared by global warming? In Iceland, one solution is petrifying	A4	Swiss firm Climeworks, which is building the Icelandic site with Carbfix, a unit of Reykjavik Energy, says every technological fix is needed to limit what U.S. President Joe Biden calls a "climate crisis".	journalist
	C3	But critics say "direct air capture" (DAC) of emissions already in the atmosphere is too costly, particularly compared to simply reducing emissions, or protecting existing forests and planting new trees.	journalist
		But carbon dioxide makes up only about 0.04% of the air and the process of capturing and storing it is complex and energy intensive, viable in Iceland largely because of a huge, cheap supply of geothermal energy.	journalist
		A Greenpeace UK report last month was skeptical of DAC technologies saying they were at a "very early stage and extremely expensive." "Their future availability remains very speculative, although 'silver-bullet' hopes have led to high-profile media coverage," the report noted.	independent scientist
	E2	U.S. payments company Stripe said last year it would pay Climeworks $775 a tonne for extracting 322 tonnes of carbon dioxide from the air - one indication of the cost.	journalist
		High costs are a headache for all DAC firms. "Getting below $200 (per tonne of carbon dioxide) is an important step," said Wurzbacher.	(DAC) firm employee
White House launches clean energy effort, $100 million in technology funding	B3	The White House also said the new Climate Innovation Working Group will focus on commercializing technologies like direct air capture and battery storage, and "emphasize research to bolster and build critical clean energy supply chains in the United States."	journalist
The challenge of zeroing emissions	C3	Direct air capture', a technology that has not been sufficiently tested and still has a high cost, is however, one of the developments in which the author states 'they will be fundamental' to eliminate gases that have already been emitted. - Bill Gates	Firm
Carbon pricing needs to increase sharply to limit global warming -WoodMac	A1	Policymakers could also combine carbon, capture and storage (CCS) and direct air capture (DAC) with other measures to lower the overall impact of carbon emissions reduction, WoodMac said.	Editor
Shopify to pay U.S. firm to wipe out carbon dioxide; Texas plant will remove 10,000 tonnes using tech licensed from B.C. company	E2	The investments in carbon removal represent a minuscule fraction of its US$2.93 billion in revenue, and 15,000 tonnes of CO2 represent an even smaller portion of the estimated 36 billion tonnes of CO2 emitted globally each year.	Editor
		Julio Friedmann, a senior research scholar at the Center on Global Energy Policy at Columbia University in New York, said governments need to develop policies to support carbon removal, so that the technology can be more widely deployed, which will help lower costs.	(DAC) firm scientist
		"I'm confident that the costs could be well below $200 per tonne by 2030," he wrote in an email.	(DAC) firm scientist
		Oldham would not disclose Carbon Engineering's cost to remove CO2, but said it was "significantly" lower than US$600 per tonne - which he said was the cost of a competitor's technology.	Editor
A Carbon-Sucking Startup Has Been Paralyzed by Its CEO	A4	The company is one of just three around the world with direct-air capture technology that seems to have a shot at capturing carbon on a vast scale. Scientists say that to prevent catastrophic climate impacts, it might be necessary to draw as many as 10 billion tons of the gas from the air each year by 2050. But the promise of a few thousand tons removed, plus assurances about the potential for bi…	journalist
	E4	Direct-air capture is real, it works, and it could well be a big deal. The think tank Vivid Economics Ltd. estimates that carbon removal will be a $1.4 trillion industry by 2050.	journalist
		Yet there are real costs to losing years of work on this problem, as current and former Global Thermostat employees, investors, and business partners say the company has. America's only major contender in direct-air capture is sitting on intellectual property that likely has significant planet-saving potential, and the rest of the industry simply hasn't grown enough yet to make up for it. "The fi…	Government Agency
Venture Capitalists Bet on Houston as Gateway to Post-Oil World	E4	"I would love it to work but it's awfully hard to beat planting trees, from a cost perspective," he said. "I spent a lot of time in carbon and a lot of time in hydrogen, so those are the areas that are aspirational for me. I'm dying to find some technology that I love, and I just keep uncovering science projects." - Veteran Silicon Valley venture capitalists Neal Dikeman and Craig Lawrence... aid…	Firm
New technologies alone will not solve climate crisis	A1	And governments must do more to support structural change through regulatory frameworks and financial incentives.	Editor
	A2	But technology will not solve the climate crisis for us. We also need to create an appropriate policy environment. A key component in the green transition will be the highest carbon pricing, which requires coordination and support at the international level.	Editor
	A3	Experiments are already underway. Using hydrogen produced by electrolysis, CO2 emissions from industries and DAC could become a source of liquid and gaseous synthetic fuels for carbon-neutral road, sea and air transport.	Editor
	A4	The conclusion is that global emissions must peak soon if we are to meet our emission reduction targets and avoid future climate disasters. A complete set of promising new technologies will need to be developed, optimised and mobilised globally if we are to create a circular and fully climate-neutral world economy.	Editor
	B3	New technologies will allow a major shift towards sustainable fuel transport in many developed and developing countries. Not only will they allow us to reduce global CO2 emissions, but they will also position many industries to become carbon negatives in the future.	Editor
	E4	These new technologies and processes can start at a high price. But as we've seen with solar panels and fuel cells, the costs of a technology tend to drop as soon as its use begins to increase.	Editor
Oilsands operators commit to become net zero emitters	E4	The companies also plan to pilot emerging carbon reduction technologies around oilsands operations, such as direct air capture, which uses a mechanical system to extract carbon dioxide out of the air. The companies say the project will need significant investments and was made possible because of support programs from the federal and Alberta governments.	journalist
To combat climate change, they propose extracting carbon dioxide from the ocean and turning it into rock.	A4	But there are those who believe that we no longer have time, and that that fact alone will not change the equation. It is for this reason that active carbon capture, that is to say deliberately removing carbon dioxide from the environment, is a necessity	journalist
	E4	At the same time as emissions are reduced. However, capturing enough carbon to make a difference is a huge task- which has so far proved challenging and costly.	journalist
Putting squeeze on C02 emissions	E4	Since it needs emissions produced by other industries, it's not actually removing carbon dioxide from the air - it's just helping reduce additional CO2 from being emitted. That's where direct air capture (DAC) companies, which can capture CO2 from the sky, come in. Once their products are more affordable and more widely used, concrete could aid in actively lowering global CO2 emissions.	journalist
With New Urgency, Climate Scientists Recommend Carbon Removal	A4	Cutting emissions is paramount, they say-but in order to keep warming below catastrophic levels, we now must also find a way to take billions of tons of the carbon dioxide we've poured into the atmosphere back out. That process is known as carbon dioxide removal, or negative emissions.	journalist
		The IPCC mentioned negative emissions in a special report in 2018. But this time, in the official assessment, they've put real urgency behind the finding. "The IPCC has told us that we have failed and conventional mitigation alone will not suffice," said Julio Friedmann, a senior research scholar at Columbia University's Center on Global Energy Policy. "Anthropogenic CO? removal is what you have …	professor
	C3	To keep or improve on this trajectory would likely mean major investments in technology. But not everyone agrees that's where our money should go.	journalist
		Many environmental groups are deeply skeptical of carbon capture. Most of the 40 million tons in carbon gas captured today by carbon capture and storage (that is from industrial smokestacks as opposed from the plain air) is injected into the ground and used to force more crude to the surface- thus further extending the life of fossil fuels. In July, hundreds of climate activist groups signed a le…	journalist
	E1	For now the political pendulum in Washington seems to have shifted towards favoring carbon removal. In the bipartisan infrastructure bill the Senate passed this week, there was a record $9 billion plus for carbon capture. Deich notes the bill has $3.5 billion for four regional direct air capture hubs and another $3.5 billion for transport and storage of carbon including money to build a massive p…	journalist
Economic recovery and the growth of green energy	E2	Specifically, investment in energy infrastructure would have to increase from around $290 billion to $880 billion by 2030, earmarked for electricity grids, public electric vehicle charging stations, hydrogen refueling stations, import and export terminals, direct air capture and CO2 pipelines and storage facilities. It is a development opportunity that is making green energy the largest investmen…	Editor
World's largest carbon-capture plant by Climeworks starts making tiny dent in emissions	A1	Investment is pouring into carbon capture as companies and governments search for ways to tame global warming that's already causing devastating weather events.	journalist
	A3	The company still hopes to one day reach its 300 million-ton target, "but the timeline has changed as it takes longer than we originally anticipated to build up an entire industry," said Jan Wurzbacher, one of Climeworks' co-founders. "Already the demand for carbon removal at Orca is so high that we have decided to scale up this plant and build a roughly 10 times larger plant in about three years…	(DAC) firm employee
	C3	Still, activists argue that focusing too much on carbon-removal technologies could become a distraction from the work of immediately reducing emissions.	journalist
	E4	The main challenge for Climeworks is lowering the cost of its service. Individuals wanting to purchase carbon offsets can pay the company up to US$1,200 per ton of CO?. For bulk purchases, such as those made by Bill Gates, the cost is closer to US$600 per ton.	journalist
		Climeworks aims to get that cost down to US$200 to US$300 a ton by 2030, and to US$100 to US$200 by the middle of next decade, when its operations are at full scale, Wurzbacher said. With European carbon prices at 62 euros (US$73) a ton and many betting it will go above US$100 soon, the lower end of Climeworks's target price would make it cheaper for polluters to use Climeworks than pay the penal…	journalist
		Climeworks' targets are reasonable compared with the billions of dollars paid annually in subsidies for electric vehicles, which price a ton of avoided CO? at about US$500, said Christoph Gebald, the other co-founder at Climeworks. "If this existed for what we are doing, we would scale up much faster," he said.	(DAC) firm employee
		Orca cost US$10 million to US$15 million to build, including construction, site development and storage, according to Wurzbacher. "The cost per ton of Orca is perhaps less important than what we will learn, to get quicker to the large scale and ultimately lower prices," he said.	(DAC) firm employee
Research project proposes turning CO2 into stone under ocean floor	A4	"This is critically important," Kate Moran, project lead for the initiative under the name Solid Carbon, said about carbon-capture technology. "By the middle part of the century or earlier, it has been demonstrated by the science community that we need to be removing CO2 from the atmosphere in order to keep the planet habitable."	(DAC) firm employee
	E2	University researchers want to test the idea that large amounts of carbon dioxide could be captured from the air offshore and injected into basalt aquifers deep beneath the ocean floor where it will solidify, essentially into stone. A demonstration project won't be cheap, $30 million to $60 million, but the consortium, which includes the University of Victoria, wants to figure out if this could b…	reporter
	E4	The catch with carbon-capture technologies is cost, said Chris Severson Baker, Alberta director for the energy think-tank the Pembina Institute. "The problem with these types of things is not that it isn't technologically feasible, (it's that) it's so expensive to do," Severson Baker said. Carbon capture is sometimes viewed as a distraction that gets in the way of cutting greenhouse-gas emissions…	(DAC) firm employee
Made-from-CO2 concrete, lululemons and diamonds spark investor excitement	A1	Capturing CO2 is a less enticing prospect for many investors, who think the government should fund such expensive, high risk projects.	journalist
	E4	However, Nicholas Moore Eisenberger, managing partner at Pure Energy Partners, has invested in direct air capture firm Global Thermostat and sees opportunity in necessity and believes once the projects scale up, they will be cheaper.	journalist
YVR plans to achieve net zero emissions by 2030	B3	"Our roadmap moves us forward in decarbonizing our operations using what we know is possible to implement today along with built in flexibility to evolve in the future," Marion Town, director of climate and environment for the Vancouver Airport Authority, said in a statement.	Firm
B.C. government puts $2M toward carbon capture fuel plant at Merritt	E1	Energy Minister Bruce Ralston and Upper Nicola Band Chief Harvey McLeod announced the project Thursday, with $2 million from the province's clean energy fund for engineering and design. Carbon Engineering, which operates a CO2 capture pilot project at Squamish, is a partner in the venture with Huron Clean Energy, a new company established in 2019 to develop "air to fuels" plants.	journalist
Our future is decided in Glasgow	A3	The International Energy Agency's (IEA) "zero emissions" goal indicates that the emissions reductions needed by 2030 are largely achievable with available technology, but by 2050 almost half of the reductions needed will require technologies that have not yet reached the market. Three innovations alone - direct air capture and storage, batteries and hydrogen electrolysers - can reduce cumulative …	Editor
Algae acceleration is good news/bad news	E4	A London, England startup company called Brilliant Planet believes it has a carbon capture and sequestration model that ticks all the boxes, promising scalability up to billions of tons of algae per year, near-negligible energy requirements, and costs around one tenth of current direct air capture. It relies on natural processes, uses low-cost coastal desert land, and has the side benefit of de-a…	Columnist
"First Movers Coalition" born to accelerate commitment to eliminate emissions	A3	The eighth, direct air capture, could reduce atmospheric carbon dioxide levels to help achieve zero emissions.Net global, but it also requires technological innovation to achieve commercial viability.	Editor
Nuclear energy and net zero by 2050; COP26	E4	Further, the IEA concludes that to reach net zero emissions by 2050, nearly half (45 per cent) of the reduction will be based on technologies that are still under development. In other words, the IEA can't even say for sure how we are going to get there. The agency is calling for $90 billion (USD) to be spent immediately to accelerate research in areas such as advanced batteries, hydrogen electro…	journalist
Musk sets another goal: he wants SpaceX to turn CO2 from the atmosphere into fuel	E1	The $100 million prize Musk, the world's richest man thanks to the popularity of his electric vehicle maker Tesla, said in January that he would donate $100 million to a prize for the best carbon capture technology. The new initiative to make fuel for spacecraft would be based on a type of technology, direct air capture (DAC), which is still in the early stages of development.	Editor
Province rolls out $30M to help boost carbon-capture technology	A3	"These policies will all be helped by expanding the knowledge base and capacity around CCUS opportunities, and by a roster of potential projects that can rapidly proceed once they come into effect," said Environment and Parks Minister Jason Nixon	Government Agency
	E1	Alberta will spend $30 million to help speed up carbon capture design and engineering work, the UCP government said Friday.	reporter
		Arms-length provincial agency Emissions Reduction Alberta (ERA) will dole out the money to support feasibility studies, engineering and design costs, with applicants eligible for up to $7.5 million that must be matched by private investment.	reporter
Canada needs policy clarity around carbon; Energy	E1	The Alberta government and the energy industry are seeking investment tax credits (ITC) of as much as 45 per cent from Ottawa to help fund the high cost of developing CCUS.	Editor
		The federal government appears to be listening. Last year, the Liberal government proposed the introduction of ITC for capital invested in CCUS projects with the goal of reducing emissions by at least 15 megatonnes of CO2 annually.	Editor
		The credits are expected to take effect in 2022 and be available for a broad range of CCUS applications across different industrial segments such as concrete, plastics, fuels, including low-carbon hydrogen projects and direct air capture projects, but not for enhanced oil recovery projects.	Editor
Trudeau proposes tax credit to cover 50% of carbon capture technology cost	E1	The Trudeau government's new fiscal plan also includes a 60-per-cent credit for investment in direct air capture technologies to remove carbon from the atmosphere. Direct air capture projects are far less common than CCUS, which is focused on retrofitting fossil fuel-based power and industrial plants to capture emissions at their source.	journalist
		To prompt businesses to begin building the projects sooner, the federal government says the credits will be cut in half starting in 2031.	journalist
Commentary: Will the world again hit 'snooze' on latest climate alarm?	A4	The report also shows we've reached a critical point where slowing and stopping emissions isn't enough; we also have to remove some of what we've already pumped into the atmosphere, using natural methods like forest protection and planting as well as technologies like direct air capture. But we can't use technology as an excuse to continue burning fossil fuels and emitting greenhouse gases.	independent scientist
		Procrastination is no longer an option. The longer we delay, the more disruption we'll cause, and the costlier it will become. Shifting away from coal, oil and gas and protecting nature will generate numerous benefits, from cleaner air and water to better jobs, health and economies.	independent scientist
Ottawa unveils $2.6B carbon capture tax credit in budget	A1	Kent Fellows, an assistant professor of economics with the University of Calgary’s School of Public Policy, said it’s clear that Ottawa wants the needle to move.	professor
		“It’s potentially a lot of money, and especially very quickly,” Fellows said of the tax credit. “They (the government) are looking for this to happen quickly. They’re looking for companies to get up off the couch, and actually get these proposals moving.”	professor
		The government will decrease the tax credit rates by 50 per cent in 2031 in an effort to get companies to build their carbon capture projects now, not later.	journalist
	A4	“With this announcement, the federal government has recognized the importance of developing new technologies to help Canada fight climate change, as well as the importance of the oilsands to our country’s energy security,” said Kendall Dilling, in-terim director of the Pathways to Net Zero Alliance, in a release Thursday.	Firm
	E2	The industry has said the largescale buildout of carbon capture and storage in Canada will be contingent on government help. Energy producers had lobbied for a carbon capture tax credit to cover up to 75 per cent of the capital costs of investing in the expensive technology.	journalist
		Starting in 2022, companies will be able to claim a tax credit of up to 60 per cent for direct air capture projects and 50 per cent for all other eligible carbon capture projects. A 37.5 per cent tax credit is available for investment in equipment for carbon transportation, storage and use. (Enhanced oil recovery, which involves injecting carbon underground to extract more oil from older wells, i…	journalist
Environment advocates say federal Budget 2022 gets some things right, but fails to divest from oil and gas development	C3	Budget 2022, which was announced Thursday, commits to 60 per cent of the costs of direct air capture facilities, which extract CO2 directly from the atmosphere and store it underground.	journalist
		But lawyers with the West Coast Environmental Law Association argue carbon storage is an experimental technology which could impact water and energy use, and potentially increase greenhouse gas emissions.	journalist
		Association lawyer Andrew Gage said the budget treats direct air capture and other technologies that suck carbon dioxide out of the air "like a silver bullet that we should throw taxpayer dollars at so that the oil and gas industry can keep expanding."	Firm
		"Science recognizes an important but limited use for these technologies in stabilizing our climate, funded by polluters, but they must not be used as an excuse so that Canada can avoid moving rapidly away from oil and gas development," he said, in a statement.	Firm
Chrystia Freeland visits Calgary to promote carbon capture credit	A1	When the budget was announced last week, several critics stated the government was contradicting itself by setting ambitious emission reduction goals while also scaling up the oil and gas industry. Freeland said Thursday that her government believes they can "walk and chew gum at the same time" and will be able to reduce emissions while continuing to grow the economy.	politician
	C3	When the budget was announced last week, several critics stated the government was contradicting itself by setting ambitious emission reduction goals while also scaling up the oil and gas industry. Freeland said Thursday that her government believes they can "walk and chew gum at the same time" and will be able to reduce emissions while continuing to grow the economy.	politician
We can’t delay response to latest climate alarms	A4	The report also shows we’ve reached a critical point where slowing and stopping emissions isn’t enough; we also have to remove some of what we’ve already pumped into the atmosphere, using natural methods like forest protection and planting as well as technologies like direct air capture. But we can’t use tech- nology as an excuse to continue burning fossil fuels and emitting greenhouse gases.	independent scientist
	B3	Procrastination is no longer an option. The longer we delay, the more disruption we’ll cause, and the costlier it will become. Shifting away from coal, oil and gas and protecting nature will generate numerous benefits, from cleaner air and water to better jobs, health and economies.	independent scientist
Call out for 'more help' to get carbon capture projects built; Cenovus CEO says long-term funding needed on top of federal tax credit	A1	On a conference call with analysts, Alex Pourbaix said industry will need "more help" from both the federal government and the government of Alberta in order to go ahead with large-scale carbon capture and storage projects like the one proposed by the Oil Sands Pathways to Net Zero consortium.	reporter
Turn CO2 into toothpaste - and five other ways to solve our emissions problem	A4	"We not only need to reduce our emissions rapidly and at a very large scale, we also need to deploy billions of tonnes of removal," says Anna Stukas, Carbon Engineering's vice-president of business development. The company, another Climate Champion, is developing its first commercial project in Texas. Once fully operational it could capture up to a million tonnes of carbon dioxide from the air an…	(DAC) firm employee
How carbon market could help scale climate solutions; Accountants are now propelling corporations and governments toward meaningful environmental action	D3	But getting these technologies to scale requires extraordinary investment, and persuading investors to pony up that money requires a degree of transparent accounting and oversight that has been absent until recently. In the last few years, as the myriad effects of the climate crisis have increasingly impacted the bottom line of virtually every business, several international regulators have sough…	Editor
	E4	"You need to stimulate ambition," says Lisa DeMarco, the chief executive of Resilient LLP and the International Emissions Trading Association council chair. "Our problem hasn't been that the solutions don't exist. The problem has been scoping and scaling them. With environmental markets and trading, you can get a trillion more dollars of action per year."	Firm
Geo-engineering climate solutions come with great risk	B3	None of these options can be easily scaled up. Direct air capture is still prohibitively expensive and energy intensive. Using crops for fuel means snatching land from other uses, such as growing food for a swelling population."	independent scientist
	E4	None of these options can be easily scaled up. Direct air capture is still prohibitively expensive and energy intensive. Using crops for fuel means snatching land from other uses, such as growing food for a swelling population."	independent scientist
How to stop a global downturn from stalling Canada's growing innovation engine	A4	Take the cleantech sector. As the world experiences the highest temperatures in recorded history, Canadian innovations in direct air capture and carbon capture and storage are being touted as leading measures to actually take greenhouse gasses out of the atmosphere. We cannot afford to see a reset in this and other cleantech developments. And to be clear, there is no pathway to net zero in emissi…	Editor
Keeping up with the Bidens; Canada needs to up its climate change game	A1	New American credits, loans and incentives should hasten the deployment of existing climate technologies such as wind and solar and encourage more advanced technologies. For direct air capture (DAC), instead of the tax credit of $50 per ton of captured carbon, the government now offers $180 with an easier qualification threshold.	independent scientist
	B3	The core of the Inflation Reduction Act is a set of comprehensive tax credits covering the entire waterfront of the energy economy.	independent scientist
		In addition to helping decarbonize the most carbon-intensive sector of the U.S. economy, it should encourage the production of cars and car-parts in the U.S. Add to that incentives to build up domestic clean-hydrogen, direct air capture, and advanced nuclear industries and it is an impressive set of policy measures. They will also trigger the creation of thousands of green jobs for the U.S. econo…	independent scientist
	E1	New American credits, loans and incentives should hasten the deployment of existing climate technologies such as wind and solar and encourage more advanced technologies. For direct air capture (DAC), instead of the tax credit of $50 per ton of captured carbon, the government now offers $180 with an easier qualification threshold.	independent scientist
University of Waterloo receives $16 million to fund six projects on climate change	B3	"It's critical for us to be working toward net-zero," said Charmaine Dean, vice-president of research and international at Waterloo. "Using established and emerging strengths in fundamental and applied research, Waterloo is pushing boundaries to accelerate the transition to a climate-resilient, low-carbon sustainable society, and advancing the sustainable use and management of space, land, water …	(DAC) firm scientist
	E1	Nearly $16 million in federal funds are earmarked for the projects, each aimed at building sustainable net-zero emissions in Canada by 2050.	reporter
		Robust Decision Making Using Dynamic Adaptive Policy Pathways For Direct Air Capture Deployment in Canada
Eliminating CO2 already emitted, crucial to curb global warming	A4	To close the gap, rapid growth in new technologies is needed. Virtually all pathways to limit temperature rise require new RCD technologies, such as bioenergy with carbon capture and storage (BECCS), biochar, enhanced rock weathering and direct air capture with carbon capture and storage (DACCS). At present, these technologies represent only a small part of the current CDR, approximately 0.1%. Bu…	Editor
Cleantech firms eye move to U.S.; Energy	A1	Many in government and industry see direct air capture and carbon capture and storage - a process that involves capturing carbon before or after it is released into the air and putting it back underground - as key to Canada meeting its climate targets because it would avoid crippling Alberta's oil companies, which are among the biggest per capita emitters of carbon emissions in the world.	reporter
	B4	While Canada has implemented an investment tax credit aimed at alleviating some of the capital cost burden in building carbon capture projects, the measure doesn't shield investors from potential changes in future carbon prices. The U.S., on the other hand, has rules in place that guaranteed a price for carbon offsets generated by eligible projects over more than a decade, effectively de-risking …	reporter
	E4	Under current conditions, Entropy's Belenkie said most carbon capture projects in Canada will take approximately 10 years to pay for themselves - and that payout isn't assured thanks to the political risk that governments could alter carbon prices or enact policies to make sequestration more costly.	reporter
		"Right now, we've suspended our willingness to invest in Canada and carbon capture at any material scale because the investments themselves have the potential to be wasted until there are several things that are shored up," he said. - Samir Kayande, a former energy analyst who is running as an NDP candidate in Alberta's upcoming provincial election.	independent scientist
CO2 sequestration: material created that absorbs more carbon than treatment plants	E4	CO2 is one of the compounds causing the greenhouse effect. Today, treatment plants have been developed in Europe, Canada and the United States to capture this gas using direct air capture (DAC).	Editor
		But this is an expensive technology. Therefore, projects are being developed to find ways to reduce its costs and increase its efficiency.	Editor
Varcoe: Big $60B hit for Alberta in a net-zero world if Canada phases out oil and gas by 2050, study finds	A4	The report notes its modelling makes a number of assumptions and the economic impact depends on future oil prices, the costs tied to CCUS and the availability of direct air capture technology. It states CCUS and direct air capture are "crucial to minimize the cost of achieving net-zero emissions."	independent scientist
	E1	The Pathways Alliance group is examining different technologies to reach the goal, including developing a carbon capture, utilization and storage (CCUS) network, using solvents in thermal production and studying direct air capture.	reporter
		The report said getting to net zero presents a "significant challenge for the growth of Canada's economy." The sector-agnostic plan (without a phaseout) could decrease GDP in the country by $196 billion in 2050, compared with announced policies.	independent scientist
		In Alberta, the impact of such a scenario would be $60 billion in 2050. But a policy designed to phase out oil and gas production would increase the economic impact by another $60 billion - and $100 billion in the country.	reporter
Locking carbon emissions away in concrete; Companies in U.S., Canada turning climate-change causing gas into durable building material	A4	Projects like CarbonCure's are exciting, but the global building industry will need to drastically scale up such technologies to slow the rapid growth of emissions.	journalist
Is Canada too cold to capture carbon?; Ottawa-based company is working on new system that doesn't use liquids that easily freeze	E1	This work has garnered the attention of Klarna, a fintech company that's contributing a total of $2.35 million (U.S.) toward new and promising climate solutions around the world. TerraFixing is planning to use the funding to accelerate its tech development and compete in the high-profile $100-million Xprize for carbon removal, where it is one of the top 60 finalists.	journalist
"Capture' of CO2 in the atmosphere, a technology under development	E2	The DAC method is more expensive: between US$ 600 and US$ 1,000 per ton extracted (2,900 and 4,840 Brazilian reals at the current exchange rate).	Editor
		The costs, however, should fall to between US$ 100 and US$ 300 per ton by 2050 (between R$ 484 and R$ 1,452 at today's prices), according to a report published this year by the State of Carbon Dioxide Removal project.	Editor
Group of countries warns that carbon capture technologies cannot substitute for drastic emissions cuts	E1	Last April, Joe Biden's government announced grants of US$ 3.5 billion to build factories that will capture and permanently store carbon through Direct Air Capture (DAC).	Editor
Province directs $10 million into Teck Trail carbon capture pilot	A1	“Teck is continually evaluating opportunities to reduce our carbon footprint while supplying the critical resources required for a low-carbon future,” said Jonathan Price, CEO, Teck. “This funding will help advance our innovative carbon capture pilot at Trail operations, with important support from CleanBC, which is an excellent example of the alignment and collaboration between industry and gove…	(DAC) firm employee
	A2	“Teck is continually evaluating opportunities to reduce our carbon footprint while supplying the critical resources required for a low-carbon future,” said Jonathan Price, CEO, Teck. “This funding will help advance our innovative carbon capture pilot at Trail operations, with important support from CleanBC, which is an excellent example of the alignment and collaboration between industry and gove…	(DAC) firm employee
	E1	The company said in a July 12 news release that $10-million from the CleanBC Industry Fund “will advance the assessment of viable options for carbon utilization and/or sequestration of the captured carbon dioxide (CO2) from Trail operations.”	(DAC) firm employee
B.C. Climate News: Deadly wildfire destroys town in Maui	E1	The Energy Department announced Friday it is awarding up to $1.2 billion to two projects to directly remove carbon dioxide from the air in what officials are calling the largest investment in "engineered carbon removal" in history.	journalist
		The process, known as direct air capture, does not yet exist on a meaningful scale and could be a game changer if it did and were economical.	journalist
		"If we deploy this at scale, this technology can help us make serious headway toward our net zero emissions goals while we are still focused on deploying more clean energy at the same time," Energy Secretary Jennifer Granholm said in a press conference call.	Firm
Heather Scoffield: While Canada frets, the U.S. moves into high gear on clean energy	A1	But Canada's energy transition requires all hands actively on deck - governments, innovators, businesses and investors. Our competitiveness is at stake, and so is our ability to cut emissions successfully in a way that we can afford.	Columnist
Carbon capture gains steam as natural gas power plants face emissions cap	C2	Deep Sky is the latest venture from Frederic Lalonde, chief executive and co-founder of the travel app Hopper. He raised $10 million( https://globallegalchronicle.com/deep-skys-10-million-funding-round/ ) in funding from venture-capital firm Brightspark Financial Inc. and the Quebec government to fund Deep Sky, which aims to capture carbon from the ocean and sky and inject it deep underground, a …	correspondent
		Not exactly, said Louis-César Pasquier, a professor at the National Institute for Scientific Research in Quebec City. Carbon-capture companies often underestimate how expensive and complex the process of direct-air capture can be, he said. He advises companies new to carbon capture to ensure they do not make promises to investors they cannot keep.	professor
Tech Update: Canadian carbon-capture solutions are flying high	A3	Sean Wilson, the CEO of Canadian DAC startup TerraFixing, says that the Intergovernmental Panel on Climate Change (IPCC) has identified DAC as one way the world can mitigate climate change. "They say we need about five gigatons of any carbon dioxide removal method, like direct air capture, by 2050," he says, which might help shed some light on DAC's recent popularity. Wilson also notes that the C…	(DAC) firm employee
Who picks up the tab for energy transition?; Oil and gas leaders are on board for shift, but the true cost still remains unknown	E4	Amrita Sen, research director of London-based consultancy Energy Aspects, put it succinctly during one panel on the second day of the summit.	(DAC) firm employee
		"Whenever I hear about energy transition, particularly in the West, everybody's pro it, as long as we don't have to pay for it," Sen said.	(DAC) firm employee
		"The true cost of transition, I think the reality is it's not going to be cheap, so why are we not talking about who's going to pay for it?	(DAC) firm employee
		"How are we going to fund it?"	(DAC) firm employee
		It's a good question, without a lot of simple answers.	Editor
Technological innovation, the key to climate change?	B4	With Gates' support, Direct Air Capture, a company dedicated to the development of technology for absorbing carbon dioxide from the atmosphere, has secured contracts worth $3.5 billion dollars in the United States. However, this technology has generated criticism from environmentalists, who argue that the resources could be allocated to other solutions that would truly transform the energy and pr…	Editor
Startup gets $55M for plant in Quebec; Money to be used to test how best to remove CO2 from air	A4	Fewer than 30 direct-air capture plants have been commissioned so far in the world, according to International Energy Agency, capturing only 10,000 tons of carbon dioxide per year. "If you think of this century as our last chance to cool the Earth, we're going to need to be at around 20 billion tons a year of capacity removal by mid-century," said Lalonde.	Firm
	E1	A Canadian startup raised $55 million (U.S.) from venture capital firms and governments to begin a carbon-capture plant in Quebec, using a technology that aims to suck millions of tons of emissions out of the atmosphere and oceans.	correspondent
		Deep Sky Corp. was founded by Frederic Lalonde, chief executive officer of Hopper Inc., a Montreal-based air-travel application company that's one of Canada's most valuable technology startups.	correspondent

## Sheet: NA; Sources
Name Article	Link	Citation
A 'Third Way' to fight climate change	https://advance-lexis-com.proxy-ub.rug.nl/document/?pdmfid=1516831&crid=2a9e5594-b31f-44c8-9c52-e02deef6b569&pddocfullpath=%2Fshared%2Fdocument%2Fnews%2Furn%3AcontentItem%3A5GHJ-SFG1-JDV5-F1TN-00000-00&pdcontentcomponentid=247363&pdteaserkey=sr0&pditab=allpods&ecomp=hmnyk&earg=sr0&prid=46e5ed1c-043f-403b-ac17-7540f8023755	(July 23, 2015 Thursday). A 'Third Way' to fight climate change. thespec.com. https://advance-lexis-com.proxy-ub.rug.nl/api/document?collection=news&id=urn:contentItem:5GHJ-SFG1-JDV5-F1TN-00000-00&context=1516831.
B.C. firm says it is sucking carbon from air, changing it to fuel	https://advance-lexis-com.proxy-ub.rug.nl/document/?pdmfid=1516831&crid=ac7a8b57-d2bf-4ad8-a8f4-86aa36f529d4&pddocfullpath=%2Fshared%2Fdocument%2Fnews%2Furn%3AcontentItem%3A5SH9-7WJ1-JBKR-R48W-00000-00&pdcontentcomponentid=257989&pdteaserkey=sr9&pditab=allpods&ecomp=hmnyk&earg=sr9&prid=83a72e00-fbd7-4f59-8ae3-d54ad063b0f9	Bob Weber. (June 8, 2018 Friday). B.C. firm says it is sucking carbon from air, changing it to fuel. National Post's Financial Post & FP Investing (Canada). https://advance-lexis-com.proxy-ub.rug.nl/api/document?collection=news&id=urn:contentItem:5SH9-7WJ1-JBKR-R48W-00000-00&context=1516831.
Smith: Let's celebrate that Canada is likely a 'net zero' polluter	https://advance-lexis-com.proxy-ub.rug.nl/document/?pdmfid=1516831&crid=eda3d02f-b8e9-40e9-843c-d5c27113123c&pddocfullpath=%2Fshared%2Fdocument%2Fnews%2Furn%3AcontentItem%3A5V5K-HW11-JDK3-9345-00000-00&pdcontentcomponentid=335915&pdteaserkey=sr19&pditab=allpods&ecomp=hmnyk&earg=sr19&prid=bcff4f39-e89f-4a1c-ad6a-f0cd8e165c1d	(January 11, 2019 Friday). Smith: Let's celebrate that Canada is likely a 'net zero' polluter. Postmedia Breaking News. https://advance-lexis-com.proxy-ub.rug.nl/api/document?collection=news&id=urn:contentItem:5V5K-HW11-JDK3-9345-00000-00&context=1516831.
Local, international researchers work to turn greenhouse gases into rock	https://advance-lexis-com.proxy-ub.rug.nl/document/?pdmfid=1516831&crid=42493c57-0da3-4f9f-8c98-44c2e995872a&pddocfullpath=%2Fshared%2Fdocument%2Fnews%2Furn%3AcontentItem%3A5X4V-HD71-JDH1-C2WP-00000-00&pdcontentcomponentid=438261&pdteaserkey=sr32&pditab=allpods&ecomp=hmnyk&earg=sr32&prid=bcff4f39-e89f-4a1c-ad6a-f0cd8e165c1d	(September 26, 2019 Thursday). Local, international researchers work to turn greenhouse gases into rock. Victoria News. https://advance-lexis-com.proxy-ub.rug.nl/api/document?collection=news&id=urn:contentItem:5X4V-HD71-JDH1-C2WP-00000-00&context=1516831.
Aviation industry must innovate to stop 'flygskam'(flight shaming)	https://advance-lexis-com.proxy-ub.rug.nl/document/?pdmfid=1516831&crid=9a05313a-edef-4bb9-aaef-25a91f5f406e&pddocfullpath=%2Fshared%2Fdocument%2Fnews%2Furn%3AcontentItem%3A5XBT-5JR1-DYKB-H50K-00000-00&pdcontentcomponentid=437971&pdteaserkey=sr39&pditab=allpods&ecomp=hmnyk&earg=sr39&prid=bcff4f39-e89f-4a1c-ad6a-f0cd8e165c1d	Gwynne Dyer. (October 25, 2019 Friday). Aviation industry must innovate to stop 'flygskam'(flight shaming). Chatham Daily News. https://advance-lexis-com.proxy-ub.rug.nl/api/document?collection=news&id=urn:contentItem:5XBT-5JR1-DYKB-H50K-00000-00&context=1516831.
Is The Edge Is Here; A rock-solid climate solution for CO2 International team works to advance technology that will turn a greenhouse gas into rock	https://advance-lexis-com.proxy-ub.rug.nl/document/?pdmfid=1516831&crid=ff73307e-9fe8-45b9-8b9c-a265129f009e&pddocfullpath=%2Fshared%2Fdocument%2Fnews%2Furn%3AcontentItem%3A5XHP-HXG1-DY2T-113K-00000-00&pdcontentcomponentid=249804&pdteaserkey=sr54&pditab=allpods&ecomp=hmnyk&earg=sr54&prid=75383c6b-6da2-4630-9a87-af2eee0e85b0	(November 17, 2019 Sunday). Is The Edge Is Here; A rock-solid climate solution for CO2 International team works to advance technology that will turn a greenhouse gas into rock. Times Colonist (Victoria, British Columbia). https://advance-lexis-com.proxy-ub.rug.nl/api/document?collection=news&id=urn:contentItem:5XHP-HXG1-DY2T-113K-00000-00&context=1516831.
Carbon Capture Gets Nudge In Joint Venture; Energy	https://advance-lexis-com.proxy-ub.rug.nl/document/?pdmfid=1516831&crid=631ea6fe-1959-4091-8013-9fa3dc13cf1b&pddocfullpath=%2Fshared%2Fdocument%2Fnews%2Furn%3AcontentItem%3A5Y31-K691-DY2T-F30S-00000-00&pdcontentcomponentid=257989&pdteaserkey=sr59&pditab=allpods&ecomp=hmnyk&earg=sr59&prid=75383c6b-6da2-4630-9a87-af2eee0e85b0	(January 28, 2020 Tuesday). Carbon Capture Gets Nudge In Joint Venture; Energy. National Post's Financial Post & FP Investing (Canada). https://advance-lexis-com.proxy-ub.rug.nl/api/document?collection=news&id=urn:contentItem:5Y31-K691-DY2T-F30S-00000-00&context=1516831.
Carbon removal industry could compete with crude oil and gas	https://advance-lexis-com.proxy-ub.rug.nl/document/?pdmfid=1516831&crid=af80df7e-4797-4106-9a5f-fbd4681e901f&pddocfullpath=%2Fshared%2Fdocument%2Fnews%2Furn%3AcontentItem%3A615F-SKB1-DY1R-B3XV-00000-00&pdcontentcomponentid=443607&pdteaserkey=sr69&pditab=allpods&ecomp=hmnyk&earg=sr69&prid=75383c6b-6da2-4630-9a87-af2eee0e85b0	(October 27, 2020 Tuesday). Carbon removal industry could compete with crude oil and gas. CE Noticias Financieras English. https://advance-lexis-com.proxy-ub.rug.nl/api/document?collection=news&id=urn:contentItem:615F-SKB1-DY1R-B3XV-00000-00&context=1516831.
Slowing Climate Change With Sewage Treatment for the Skies	https://advance-lexis-com.proxy-ub.rug.nl/document/?pdmfid=1516831&crid=797856b4-493c-47df-ab39-807b9078de59&pddocfullpath=%2Fshared%2Fdocument%2Fnews%2Furn%3AcontentItem%3A61H9-7G01-F125-12VT-00000-00&pdcontentcomponentid=335915&pdteaserkey=sr89&pditab=allpods&ecomp=hmnyk&earg=sr89&prid=75383c6b-6da2-4630-9a87-af2eee0e85b0	(December 13, 2020 Sunday). Slowing Climate Change With Sewage Treatment for the Skies. Postmedia Breaking News. https://advance-lexis-com.proxy-ub.rug.nl/api/document?collection=news&id=urn:contentItem:61H9-7G01-F125-12VT-00000-00&context=1516831.
Scared by global warming? In Iceland, one solution is petrifying	https://advance-lexis-com.proxy-ub.rug.nl/document/?pdmfid=1516831&crid=76ceb512-2538-4121-82b6-29c4af5ef4d6&pddocfullpath=%2Fshared%2Fdocument%2Fnews%2Furn%3AcontentItem%3A61XM-H5G1-JBKR-G0KG-00000-00&pdcontentcomponentid=10882&pdteaserkey=sr112&pditab=allpods&ecomp=tmnyk&earg=sr112&prid=6d64db9f-a4e9-4a44-8fcd-d65d43a3be0d	(February 4, 2021 Thursday). Scared by global warming? In Iceland, one solution is petrifying. National Post (f/k/a The Financial Post) (Canada). https://advance-lexis-com.proxy-ub.rug.nl/api/document?collection=news&id=urn:contentItem:61XM-H5G1-JBKR-G0KG-00000-00&context=1516831.
White House launches clean energy effort, $100 million in technology funding	https://advance-lexis-com.proxy-ub.rug.nl/document/?pdmfid=1516831&crid=b75e9e68-bfe8-4178-abc3-d9d646b331ab&pddocfullpath=%2Fshared%2Fdocument%2Fnews%2Furn%3AcontentItem%3A6207-B001-JBKR-G2WR-00000-00&pdcontentcomponentid=10882&pdteaserkey=sr119&pditab=allpods&ecomp=tmnyk&earg=sr119&prid=6d64db9f-a4e9-4a44-8fcd-d65d43a3be0d	(February 11, 2021 Thursday). White House launches clean energy effort, $100 million in technology funding. National Post (f/k/a The Financial Post) (Canada). https://advance-lexis-com.proxy-ub.rug.nl/api/document?collection=news&id=urn:contentItem:6207-B001-JBKR-G2WR-00000-00&context=1516831.
The challenge of zeroing emissions	https://advance-lexis-com.proxy-ub.rug.nl/document/?pdmfid=1516831&crid=4df2a60f-281b-41fb-9670-76e93a9b1254&pddocfullpath=%2Fshared%2Fdocument%2Fnews%2Furn%3AcontentItem%3A6227-2J91-DY1R-B381-00000-00&pdcontentcomponentid=443607&pdteaserkey=sr129&pditab=allpods&ecomp=tmnyk&earg=sr129&prid=6d64db9f-a4e9-4a44-8fcd-d65d43a3be0d	(February 20, 2021 Saturday). The challenge of zeroing emissions. CE Noticias Financieras English. https://advance-lexis-com.proxy-ub.rug.nl/api/document?collection=news&id=urn:contentItem:6227-2J91-DY1R-B381-00000-00&context=1516831.
Carbon pricing needs to increase sharply to limit global warming -WoodMac	https://advance-lexis-com.proxy-ub.rug.nl/document/?pdmfid=1516831&crid=7f8a6369-e49a-4511-979b-132133c1159e&pddocfullpath=%2Fshared%2Fdocument%2Fnews%2Furn%3AcontentItem%3A624H-7CC1-DY2T-60M8-00000-00&pdcontentcomponentid=10882&pdteaserkey=sr139&pditab=allpods&ecomp=tmnyk&earg=sr139&prid=6d64db9f-a4e9-4a44-8fcd-d65d43a3be0d	(March 4, 2021 Thursday). Carbon pricing needs to increase sharply to limit global warming -WoodMac. National Post (f/k/a The Financial Post) (Canada). https://advance-lexis-com.proxy-ub.rug.nl/api/document?collection=news&id=urn:contentItem:624H-7CC1-DY2T-60M8-00000-00&context=1516831.
Shopify to pay U.S. firm to wipe out carbon dioxide; Texas plant will remove 10,000 tonnes using tech licensed from B.C. company	https://advance-lexis-com.proxy-ub.rug.nl/document/?pdmfid=1516831&crid=e76c71d4-55a4-4617-92f0-466199ceacdf&pddocfullpath=%2Fshared%2Fdocument%2Fnews%2Furn%3AcontentItem%3A625K-DFP1-JC14-40NR-00000-00&pdcontentcomponentid=438157&pdteaserkey=sr149&pditab=allpods&ecomp=tmnyk&earg=sr149&prid=6d64db9f-a4e9-4a44-8fcd-d65d43a3be0d	Gabriel Friedman. (March 9, 2021 Tuesday). Shopify to pay U.S. firm to wipe out carbon dioxide; Texas plant will remove 10,000 tonnes using tech licensed from B.C. company. London Free Press. https://advance-lexis-com.proxy-ub.rug.nl/api/document?collection=news&id=urn:contentItem:625K-DFP1-JC14-40NR-00000-00&context=1516831.
A Carbon-Sucking Startup Has Been Paralyzed by Its CEO	https://advance-lexis-com.proxy-ub.rug.nl/document/?pdmfid=1516831&crid=6abf5108-7309-40f9-8335-5d4555301f09&pddocfullpath=%2Fshared%2Fdocument%2Fnews%2Furn%3AcontentItem%3A62D6-HBT1-JDK3-92F4-00000-00&pdcontentcomponentid=335915&pdteaserkey=sr177&pditab=allpods&ecomp=tmnyk&earg=sr177&prid=d1742eb3-add3-41f9-88d5-abca0b36f337	(April 9, 2021 Friday). A Carbon-Sucking Startup Has Been Paralyzed by Its CEO. Postmedia Breaking News. https://advance-lexis-com.proxy-ub.rug.nl/api/document?collection=news&id=urn:contentItem:62D6-HBT1-JDK3-92F4-00000-00&context=1516831.
New technologies alone will not solve climate crisis	https://advance-lexis-com.proxy-ub.rug.nl/document/?pdmfid=1516831&crid=f9ce5803-3ecb-436f-bf85-606b72618cea&pddocfullpath=%2Fshared%2Fdocument%2Fnews%2Furn%3AcontentItem%3A62PY-VSW1-DY1R-B4FT-00000-00&pdcontentcomponentid=443607&pdteaserkey=sr192&pditab=allpods&ecomp=tmnyk&earg=sr192&prid=d1742eb3-add3-41f9-88d5-abca0b36f337	(May 19, 2021 Wednesday). New technologies alone will not solve climate crisis. CE Noticias Financieras English. https://advance-lexis-com.proxy-ub.rug.nl/api/document?collection=news&id=urn:contentItem:62PY-VSW1-DY1R-B4FT-00000-00&context=1516831.
Oilsands operators commit to become net zero emitters	https://advance-lexis-com.proxy-ub.rug.nl/document/?pdmfid=1516831&crid=7aa243cd-67ad-4b4a-b18a-571f6fdb9809&pddocfullpath=%2Fshared%2Fdocument%2Fnews%2Furn%3AcontentItem%3A62WD-X521-JBKR-93RC-00000-00&pdcontentcomponentid=249804&pdteaserkey=sr203&pditab=allpods&ecomp=tmnyk&earg=sr203&prid=3225e8ef-1698-4ba4-8176-1ee7b094d297	(June 10, 2021 Thursday). Oilsands operators commit to become net zero emitters. Times Colonist (Victoria, British Columbia). https://advance-lexis-com.proxy-ub.rug.nl/api/document?collection=news&id=urn:contentItem:62WD-X521-JBKR-93RC-00000-00&context=1516831.
To combat climate change, they propose extracting carbon dioxide from the ocean and turning it into rock.	https://advance-lexis-com.proxy-ub.rug.nl/document/?pdmfid=1516831&crid=ce9f1654-8b49-4e0a-900f-1a1049fc7cb4&pddocfullpath=%2Fshared%2Fdocument%2Fnews%2Furn%3AcontentItem%3A62X9-3P81-DY1R-B0KK-00000-00&pdcontentcomponentid=443607&pdteaserkey=sr214&pditab=allpods&ecomp=tmnyk&earg=sr214&prid=3225e8ef-1698-4ba4-8176-1ee7b094d297	(June 13, 2021 Sunday). To combat climate change, they propose extracting carbon dioxide from the ocean and turning it into rock.. CE Noticias Financieras English. https://advance-lexis-com.proxy-ub.rug.nl/api/document?collection=news&id=urn:contentItem:62X9-3P81-DY1R-B0KK-00000-00&context=1516831.
Putting squeeze on C02 emissions	https://advance-lexis-com.proxy-ub.rug.nl/document/?pdmfid=1516831&crid=6ee4a697-af8c-44cc-94fb-90f4f2842df2&pddocfullpath=%2Fshared%2Fdocument%2Fnews%2Furn%3AcontentItem%3A6324-2S61-DYM7-40BK-00000-00&pdcontentcomponentid=438153&pdteaserkey=sr220&pditab=allpods&ecomp=tmnyk&earg=sr220&prid=3225e8ef-1698-4ba4-8176-1ee7b094d297	Melissa Hank. (July 2, 2021 Friday). Putting squeeze on C02 emissions. Sarnia Observer. https://advance-lexis-com.proxy-ub.rug.nl/api/document?collection=news&id=urn:contentItem:6324-2S61-DYM7-40BK-00000-00&context=1516831.
With New Urgency, Climate Scientists Recommend Carbon Removal	https://advance-lexis-com.proxy-ub.rug.nl/document/?pdmfid=1516831&crid=fe840241-7b56-46a5-8714-3778673594df&pddocfullpath=%2Fshared%2Fdocument%2Fnews%2Furn%3AcontentItem%3A63BX-5XV1-JBKR-G1BW-00000-00&pdcontentcomponentid=10882&pdteaserkey=sr234&pditab=allpods&ecomp=tmnyk&earg=sr234&prid=3225e8ef-1698-4ba4-8176-1ee7b094d297	(August 12, 2021 Thursday). With New Urgency, Climate Scientists Recommend Carbon Removal. National Post (f/k/a The Financial Post) (Canada). https://advance-lexis-com.proxy-ub.rug.nl/api/document?collection=news&id=urn:contentItem:63BX-5XV1-JBKR-G1BW-00000-00&context=1516831.
Economic recovery and the growth of green energy	https://advance-lexis-com.proxy-ub.rug.nl/document/?pdmfid=1516831&crid=9d5e23f9-3cf1-4f90-b2ca-fdaf579626fa&pddocfullpath=%2Fshared%2Fdocument%2Fnews%2Furn%3AcontentItem%3A63HB-T491-JBJN-M3N8-00000-00&pdcontentcomponentid=443607&pdteaserkey=sr239&pditab=allpods&ecomp=tmnyk&earg=sr239&prid=996ae9ca-fb06-4eb6-b67e-9ce74ee26bc7	(September 1, 2021 Wednesday). Economic recovery and the growth of green energy. CE Noticias Financieras English. https://advance-lexis-com.proxy-ub.rug.nl/api/document?collection=news&id=urn:contentItem:63HB-T491-JBJN-M3N8-00000-00&context=1516831.
World's largest carbon-capture plant by Climeworks starts making tiny dent in emissions	https://advance-lexis-com.proxy-ub.rug.nl/document/?pdmfid=1516831&crid=e88461b5-137e-4647-8d99-d759e5b80575&pddocfullpath=%2Fshared%2Fdocument%2Fnews%2Furn%3AcontentItem%3A63JP-HXD1-DY2T-60GH-00000-00&pdcontentcomponentid=10882&pdteaserkey=sr248&pditab=allpods&ecomp=tmnyk&earg=sr248&prid=996ae9ca-fb06-4eb6-b67e-9ce74ee26bc7	(September 8, 2021 Wednesday). World's largest carbon-capture plant by Climeworks starts making tiny dent in emissions. National Post (f/k/a The Financial Post) (Canada). https://advance-lexis-com.proxy-ub.rug.nl/api/document?collection=news&id=urn:contentItem:63JP-HXD1-DY2T-60GH-00000-00&context=1516831.
Research project proposes turning CO2 into stone under ocean floor	https://advance-lexis-com.proxy-ub.rug.nl/document/?pdmfid=1516831&crid=ef945bb5-8745-450e-a6e6-4491b662c03d&pddocfullpath=%2Fshared%2Fdocument%2Fnews%2Furn%3AcontentItem%3A63K8-78N1-DY2T-D268-00000-00&pdcontentcomponentid=8370&pdteaserkey=sr260&pditab=allpods&ecomp=tmnyk&earg=sr260&prid=b1e20093-a947-46da-a9c7-176e511af861	Derrick Penner. (September 11, 2021 Saturday). Research project proposes turning CO2 into stone under ocean floor. The Vancouver Sun (British Columbia). https://advance-lexis-com.proxy-ub.rug.nl/api/document?collection=news&id=urn:contentItem:63K8-78N1-DY2T-D268-00000-00&context=1516831.
Made-from-CO2 concrete, lululemons and diamonds spark investor excitement	https://advance-lexis-com.proxy-ub.rug.nl/document/?pdmfid=1516831&crid=b70eb02c-1599-437e-96f6-d948e92c0916&pddocfullpath=%2Fshared%2Fdocument%2Fnews%2Furn%3AcontentItem%3A63S6-50K1-JDK3-90M5-00000-00&pdcontentcomponentid=335915&pdteaserkey=sr275&pditab=allpods&ecomp=tmnyk&earg=sr275&prid=b1e20093-a947-46da-a9c7-176e511af861	(October 4, 2021 Monday). Made-from-CO2 concrete, lululemons and diamonds spark investor excitement. Postmedia Breaking News. https://advance-lexis-com.proxy-ub.rug.nl/api/document?collection=news&id=urn:contentItem:63S6-50K1-JDK3-90M5-00000-00&context=1516831.
YVR plans to achieve net zero emissions by 2030	https://advance-lexis-com.proxy-ub.rug.nl/document/?pdmfid=1516831&crid=2dbc7e9b-9dae-449b-86d7-f8a87de01b51&pddocfullpath=%2Fshared%2Fdocument%2Fnews%2Furn%3AcontentItem%3A63SW-P851-F125-1436-00000-00&pdcontentcomponentid=335915&pdteaserkey=sr279&pditab=allpods&ecomp=tmnyk&earg=sr279&prid=b1e20093-a947-46da-a9c7-176e511af861	(October 7, 2021 Thursday). YVR plans to achieve net zero emissions by 2030. Postmedia Breaking News. https://advance-lexis-com.proxy-ub.rug.nl/api/document?collection=news&id=urn:contentItem:63SW-P851-F125-1436-00000-00&context=1516831.
B.C. government puts $2M toward carbon capture fuel plant at Merritt	https://advance-lexis-com.proxy-ub.rug.nl/document/?pdmfid=1516831&crid=4067f2d9-8d10-4534-84b2-66c86bc9b48a&pddocfullpath=%2Fshared%2Fdocument%2Fnews%2Furn%3AcontentItem%3A63VC-YMK1-F0HF-84D3-00000-00&pdcontentcomponentid=438205&pdteaserkey=sr292&pditab=allpods&ecomp=tmnyk&earg=sr292&prid=b1e20093-a947-46da-a9c7-176e511af861	(October 14, 2021). B.C. government puts $2M toward carbon capture fuel plant at Merritt. Abbotsford News. https://advance-lexis-com.proxy-ub.rug.nl/api/document?collection=news&id=urn:contentItem:63VC-YMK1-F0HF-84D3-00000-00&context=1516831.
Our future is decided in Glasgow	https://advance-lexis-com.proxy-ub.rug.nl/document/?pdmfid=1516831&crid=43eaf703-cd26-43b5-b934-88bdfff605a0&pddocfullpath=%2Fshared%2Fdocument%2Fnews%2Furn%3AcontentItem%3A63X1-B3G1-DY1R-B0MH-00000-00&pdcontentcomponentid=443607&pdteaserkey=sr299&pditab=allpods&ecomp=tmnyk&earg=sr299&prid=b1e20093-a947-46da-a9c7-176e511af861	(October 21, 2021 Thursday). Our future is decided in Glasgow. CE Noticias Financieras English. https://advance-lexis-com.proxy-ub.rug.nl/api/document?collection=news&id=urn:contentItem:63X1-B3G1-DY1R-B0MH-00000-00&context=1516831.
Algae acceleration is good news/bad news	https://advance-lexis-com.proxy-ub.rug.nl/document/?pdmfid=1516831&crid=a41af88c-ddce-43da-8c6d-f4f4c8e5c1cf&pddocfullpath=%2Fshared%2Fdocument%2Fnews%2Furn%3AcontentItem%3A664X-SKM1-JDV5-F1JD-00000-00&pdcontentcomponentid=356851&pdteaserkey=sr309&pditab=allpods&ecomp=tmnyk&earg=sr309&prid=eac338d1-dc17-43ab-8def-3bae0e0bc98c	(August 12, 2022 Friday). Algae acceleration is good news/bad news. Peterborough This Week (Ontario) Online. https://advance-lexis-com.proxy-ub.rug.nl/api/document?collection=news&id=urn:contentItem:664X-SKM1-JDV5-F1JD-00000-00&context=1516831.
"First Movers Coalition" born to accelerate commitment to eliminate emissions	https://advance-lexis-com.proxy-ub.rug.nl/document/?pdmfid=1516831&crid=67238d72-aaf1-4305-b646-8ca9dec66216&pddocfullpath=%2Fshared%2Fdocument%2Fnews%2Furn%3AcontentItem%3A641V-YVB1-JBJN-M4NV-00000-00&pdcontentcomponentid=468746&pdteaserkey=sr310&pditab=allpods&ecomp=tmnyk&earg=sr310&prid=037b023c-0b1c-4188-b3a9-02ad72446001	Jannet. (November 8, 2021 Monday). "First Movers Coalition" born to accelerate commitment to eliminate emissions. NAFTA (English). https://advance-lexis-com.proxy-ub.rug.nl/api/document?collection=news&id=urn:contentItem:641V-YVB1-JBJN-M4NV-00000-00&context=1516831.
Nuclear energy and net zero by 2050; COP26	https://advance-lexis-com.proxy-ub.rug.nl/document/?pdmfid=1516831&crid=d9429864-7ae8-495f-8c1b-71df5d9b2c9b&pddocfullpath=%2Fshared%2Fdocument%2Fnews%2Furn%3AcontentItem%3A642P-GBS1-F084-C06P-00000-00&pdcontentcomponentid=306540&pdteaserkey=sr318&pditab=allpods&ecomp=tmnyk&earg=sr318&prid=037b023c-0b1c-4188-b3a9-02ad72446001	David Campbell. (November 13, 2021 Saturday). Nuclear energy and net zero by 2050; COP26. The Telegraph-Journal (New Brunswick). https://advance-lexis-com.proxy-ub.rug.nl/api/document?collection=news&id=urn:contentItem:642P-GBS1-F084-C06P-00000-00&context=1516831.
Musk sets another goal: he wants SpaceX to turn CO2 from the atmosphere into fuel	https://advance-lexis-com.proxy-ub.rug.nl/document/?pdmfid=1516831&crid=eb9aa51d-1335-49a5-a662-70e64b9e8633&pddocfullpath=%2Fshared%2Fdocument%2Fnews%2Furn%3AcontentItem%3A649R-WNW1-JBJN-M21S-00000-00&pdcontentcomponentid=443607&pdteaserkey=sr329&pditab=allpods&ecomp=tmnyk&earg=sr329&prid=037b023c-0b1c-4188-b3a9-02ad72446001	(December 15, 2021 Wednesday). Musk sets another goal: he wants SpaceX to turn CO2 from the atmosphere into fuel. CE Noticias Financieras English. https://advance-lexis-com.proxy-ub.rug.nl/api/document?collection=news&id=urn:contentItem:649R-WNW1-JBJN-M21S-00000-00&context=1516831.
Province rolls out $30M to help boost carbon-capture technology	https://advance-lexis-com.proxy-ub.rug.nl/document/?pdmfid=1516831&crid=acfc981c-ee86-453b-ab8a-b4052801ae8b&pddocfullpath=%2Fshared%2Fdocument%2Fnews%2Furn%3AcontentItem%3A64J4-9T51-JBKR-12F9-00000-00&pdcontentcomponentid=249779&pdteaserkey=sr339&pditab=allpods&ecomp=tmnyk&earg=sr339&prid=037b023c-0b1c-4188-b3a9-02ad72446001	Lisa Johnson. (January 15, 2022 Saturday). Province rolls out $30M to help boost carbon-capture technology. Edmonton Journal (Alberta). https://advance-lexis-com.proxy-ub.rug.nl/api/document?collection=news&id=urn:contentItem:64J4-9T51-JBKR-12F9-00000-00&context=1516831.
Canada needs policy clarity around carbon; Energy	https://advance-lexis-com.proxy-ub.rug.nl/document/?pdmfid=1516831&crid=3442f3c8-aafa-4445-9f06-b692586692f4&pddocfullpath=%2Fshared%2Fdocument%2Fnews%2Furn%3AcontentItem%3A64KF-4C71-DY2T-F2KC-00000-00&pdcontentcomponentid=257989&pdteaserkey=sr348&pditab=allpods&ecomp=tmnyk&earg=sr348&prid=037b023c-0b1c-4188-b3a9-02ad72446001	Yadullah Hussain. (January 21, 2022 Friday). Canada needs policy clarity around carbon; Energy. National Post's Financial Post & FP Investing (Canada). https://advance-lexis-com.proxy-ub.rug.nl/api/document?collection=news&id=urn:contentItem:64KF-4C71-DY2T-F2KC-00000-00&context=1516831.
Trudeau proposes tax credit to cover 50% of carbon capture technology cost	https://advance-lexis-com.proxy-ub.rug.nl/document/?pdmfid=1516831&crid=ea1b66c4-2936-446e-8a9e-15776739c2a3&pddocfullpath=%2Fshared%2Fdocument%2Fnews%2Furn%3AcontentItem%3A655P-JBK1-F125-10JD-00000-00&pdcontentcomponentid=335915&pdteaserkey=sr361&pditab=allpods&ecomp=tmnyk&earg=sr361&prid=f4181625-13de-4ecf-894d-f92c7a61c5e2	Meghan Potkins. (April 7, 2022 Thursday). Trudeau proposes tax credit to cover 50% of carbon capture technology cost. Postmedia Breaking News. https://advance-lexis-com.proxy-ub.rug.nl/api/document?collection=news&id=urn:contentItem:655P-JBK1-F125-10JD-00000-00&context=1516831.
Commentary: Will the world again hit 'snooze' on latest climate alarm?	https://advance-lexis-com.proxy-ub.rug.nl/document/?pdmfid=1516831&crid=b214b4a3-120a-4924-a2cf-860c75dbd4e5&pddocfullpath=%2Fshared%2Fdocument%2Fnews%2Furn%3AcontentItem%3A655P-W2D1-JD2C-J4WW-00000-00&pdcontentcomponentid=459618&pdteaserkey=sr371&pditab=allpods&ecomp=tmnyk&earg=sr371&prid=f4181625-13de-4ecf-894d-f92c7a61c5e2	(April 7, 2022). Commentary: Will the world again hit 'snooze' on latest climate alarm?. Yukon News. https://advance-lexis-com.proxy-ub.rug.nl/api/document?collection=news&id=urn:contentItem:655P-W2D1-JD2C-J4WW-00000-00&context=1516831.
Ottawa unveils $2.6B carbon capture tax credit in budget	https://advance-lexis-com.proxy-ub.rug.nl/document/?pdmfid=1516831&crid=c669ee30-2fc3-4084-8353-e9038d90a9a0&pddocfullpath=%2Fshared%2Fdocument%2Fnews%2Furn%3AcontentItem%3A655V-GBG1-JD2C-J3G6-00000-00&pdcontentcomponentid=464632&pdteaserkey=sr379&pditab=allpods&ecomp=tmnyk&earg=sr379&prid=f4181625-13de-4ecf-894d-f92c7a61c5e2	The Canadian Press. (April 8, 2022). Ottawa unveils $2.6B carbon capture tax credit in budget. Red Deer Advocate. https://advance-lexis-com.proxy-ub.rug.nl/api/document?collection=news&id=urn:contentItem:655V-GBG1-JD2C-J3G6-00000-00&context=1516831.
Environment advocates say federal Budget 2022 gets some things right, but fails to divest from oil and gas development	https://advance-lexis-com.proxy-ub.rug.nl/document/?pdmfid=1516831&crid=23d892a0-8ba9-436b-a461-fad04252d6eb&pddocfullpath=%2Fshared%2Fdocument%2Fnews%2Furn%3AcontentItem%3A6567-1KB1-JBKR-P52W-00000-00&pdcontentcomponentid=8370&pdteaserkey=sr395&pditab=allpods&ecomp=tmnyk&earg=sr395&prid=f4181625-13de-4ecf-894d-f92c7a61c5e2	Tiffany Crawford. (April 9, 2022 Saturday). Environment advocates say federal Budget 2022 gets some things right, but fails to divest from oil and gas development. The Vancouver Sun (British Columbia). https://advance-lexis-com.proxy-ub.rug.nl/api/document?collection=news&id=urn:contentItem:6567-1KB1-JBKR-P52W-00000-00&context=1516831.
Chrystia Freeland visits Calgary to promote carbon capture credit	https://advance-lexis-com.proxy-ub.rug.nl/document/?pdmfid=1516831&crid=c80a7963-22d7-4c6e-af85-d72ce9e131d1&pddocfullpath=%2Fshared%2Fdocument%2Fnews%2Furn%3AcontentItem%3A6576-5YH1-JDK3-90XJ-00000-00&pdcontentcomponentid=335915&pdteaserkey=sr409&pditab=allpods&ecomp=tmnyk&earg=sr409&prid=ddf51b7a-6133-4632-a7cd-e4b134efdd07	Dylan Short. (April 14, 2022 Thursday). Chrystia Freeland visits Calgary to promote carbon capture credit. Postmedia Breaking News. https://advance-lexis-com.proxy-ub.rug.nl/api/document?collection=news&id=urn:contentItem:6576-5YH1-JDK3-90XJ-00000-00&context=1516831.
We can’t delay response to latest climate alarms	https://advance-lexis-com.proxy-ub.rug.nl/document/?pdmfid=1516831&crid=c14a790e-5903-4153-8d1d-619ead0f8583&pddocfullpath=%2Fshared%2Fdocument%2Fnews%2Furn%3AcontentItem%3A658G-FK61-JD2C-J482-00000-00&pdcontentcomponentid=438304&pdteaserkey=sr422&pditab=allpods&ecomp=tmnyk&earg=sr422&prid=ddf51b7a-6133-4632-a7cd-e4b134efdd07	(April 20, 2022). We can’t delay response to latest climate alarms. Nanaimo News Bulletin. https://advance-lexis-com.proxy-ub.rug.nl/api/document?collection=news&id=urn:contentItem:658G-FK61-JD2C-J482-00000-00&context=1516831.
Call out for 'more help' to get carbon capture projects built; Cenovus CEO says long-term funding needed on top of federal tax credit	https://advance-lexis-com.proxy-ub.rug.nl/document/?pdmfid=1516831&crid=79b6a258-16b8-4adb-a674-3e71e2306c75&pddocfullpath=%2Fshared%2Fdocument%2Fnews%2Furn%3AcontentItem%3A65B3-XJH1-F197-51YT-00000-00&pdcontentcomponentid=433482&pdteaserkey=sr429&pditab=allpods&ecomp=tmnyk&earg=sr429&prid=ddf51b7a-6133-4632-a7cd-e4b134efdd07	Amanda Stephenson The Canadian Press. (April 28, 2022 Thursday). Call out for 'more help' to get carbon capture projects built; Cenovus CEO says long-term funding needed on top of federal tax credit. Niagara Falls Review (Ontario). https://advance-lexis-com.proxy-ub.rug.nl/api/document?collection=news&id=urn:contentItem:65B3-XJH1-F197-51YT-00000-00&context=1516831.
Turn CO2 into toothpaste - and five other ways to solve our emissions problem	https://advance-lexis-com.proxy-ub.rug.nl/document/?pdmfid=1516831&crid=b15c2b07-8262-46dc-b155-96d5238a1b97&pddocfullpath=%2Fshared%2Fdocument%2Fnews%2Furn%3AcontentItem%3A65TM-BRJ1-JDV5-F0SP-00000-00&pdcontentcomponentid=438721&pdteaserkey=sr441&pditab=allpods&ecomp=tmnyk&earg=sr441&prid=ddf51b7a-6133-4632-a7cd-e4b134efdd07	Flannery Deanjason Mcbridedavid Paterson. (June 30, 2022 Thursday). Turn CO2 into toothpaste - and five other ways to solve our emissions problem. The Star (Toronto, Ontario) Online. https://advance-lexis-com.proxy-ub.rug.nl/api/document?collection=news&id=urn:contentItem:65TM-BRJ1-JDV5-F0SP-00000-00&context=1516831.
How carbon market could help scale climate solutions; Accountants are now propelling corporations and governments toward meaningful environmental action	https://advance-lexis-com.proxy-ub.rug.nl/document/?pdmfid=1516831&crid=c1bb7226-514a-415e-ad4d-ffea42d35135&pddocfullpath=%2Fshared%2Fdocument%2Fnews%2Furn%3AcontentItem%3A65XB-67H1-JDV5-F264-00000-00&pdcontentcomponentid=247362&pdteaserkey=sr449&pditab=allpods&ecomp=tmnyk&earg=sr449&prid=ddf51b7a-6133-4632-a7cd-e4b134efdd07	Jason McBride Contributor. (July 13, 2022 Wednesday). How carbon market could help scale climate solutions; Accountants are now propelling corporations and governments toward meaningful environmental action. Waterloo Region Record (Ontario). https://advance-lexis-com.proxy-ub.rug.nl/api/document?collection=news&id=urn:contentItem:65XB-67H1-JDV5-F264-00000-00&context=1516831.
Geo-engineering climate solutions come with great risk	https://advance-lexis-com.proxy-ub.rug.nl/document/?pdmfid=1516831&crid=5fdb0514-a3dc-4638-8a1e-0f5fe37cc46e&pddocfullpath=%2Fshared%2Fdocument%2Fnews%2Furn%3AcontentItem%3A663Y-6TN1-F197-51VW-00000-00&pdcontentcomponentid=247363&pdteaserkey=sr459&pditab=allpods&ecomp=tmnyk&earg=sr459&prid=a2024c3a-12e2-4dde-b5bc-f799fb9873ab	Wayne Poole. (August 8, 2022 Monday). Geo-engineering climate solutions come with great risk. The Hamilton Spectator (Ontario) Online. https://advance-lexis-com.proxy-ub.rug.nl/api/document?collection=news&id=urn:contentItem:663Y-6TN1-F197-51VW-00000-00&context=1516831.
How to stop a global downturn from stalling Canada's growing innovation engine	https://advance-lexis-com.proxy-ub.rug.nl/document/?pdmfid=1516831&crid=bb6b758f-ce2d-4d4c-b0d5-0188b472ef1b&pddocfullpath=%2Fshared%2Fdocument%2Fnews%2Furn%3AcontentItem%3A667B-SGR1-F197-5034-00000-00&pdcontentcomponentid=438721&pdteaserkey=sr479&pditab=allpods&ecomp=tmnyk&earg=sr479&prid=a2024c3a-12e2-4dde-b5bc-f799fb9873ab#	Yung Wu. (August 20, 2022 Saturday). How to stop a global downturn from stalling Canada's growing innovation engine. thestar.com. https://advance-lexis-com.proxy-ub.rug.nl/api/document?collection=news&id=urn:contentItem:667B-SGR1-F197-5034-00000-00&context=1516831.
Keeping up with the Bidens; Canada needs to up its climate change game	https://advance-lexis-com.proxy-ub.rug.nl/document/?pdmfid=1516831&crid=9f1d7aeb-f21b-48f6-acf8-5f185a518e59&pddocfullpath=%2Fshared%2Fdocument%2Fnews%2Furn%3AcontentItem%3A66DC-1CN1-DY2T-F2W9-00000-00&pdcontentcomponentid=257989&pdteaserkey=sr490&pditab=allpods&ecomp=tmnyk&earg=sr490&prid=a2024c3a-12e2-4dde-b5bc-f799fb9873ab	Navdeep Bains. (September 17, 2022 Saturday). Keeping up with the Bidens; Canada needs to up its climate change game. National Post's Financial Post & FP Investing (Canada). https://advance-lexis-com.proxy-ub.rug.nl/api/document?collection=news&id=urn:contentItem:66DC-1CN1-DY2T-F2W9-00000-00&context=1516831.
Eliminating CO2 already emitted, crucial to curb global warming	https://advance-lexis-com.proxy-ub.rug.nl/document/?pdmfid=1516831&crid=6a66ddb1-31a8-4633-ae66-d07decb9cb14&pddocfullpath=%2Fshared%2Fdocument%2Fnews%2Furn%3AcontentItem%3A67C2-82K1-JCG7-822X-00000-00&pdcontentcomponentid=443607&pdteaserkey=sr509&pditab=allpods&ecomp=tmnyk&earg=sr509&prid=ee6abba3-7a20-4233-9d7e-438b27ccdeb3	(January 19, 2023 Thursday). Eliminating CO2 already emitted, crucial to curb global warming. CE Noticias Financieras English. https://advance-lexis-com.proxy-ub.rug.nl/api/document?collection=news&id=urn:contentItem:67C2-82K1-JCG7-822X-00000-00&context=1516831.
Cleantech firms eye move to U.S.; Energy	https://advance-lexis-com.proxy-ub.rug.nl/document/?pdmfid=1516831&crid=4dacaa41-a3e1-4d11-80a1-039f4c2c4412&pddocfullpath=%2Fshared%2Fdocument%2Fnews%2Furn%3AcontentItem%3A67NS-BC31-JBKR-R4WT-00000-00&pdcontentcomponentid=257989&pdteaserkey=sr520&pditab=allpods&ecomp=tmnyk&earg=sr520&prid=359f35d3-4157-4da5-b89f-2eda612f2208	Marisa Coulton and Meghan Potkins. (March 2, 2023 Thursday). Cleantech firms eye move to U.S.; Energy. National Post's Financial Post & FP Investing (Canada). https://advance-lexis-com.proxy-ub.rug.nl/api/document?collection=news&id=urn:contentItem:67NS-BC31-JBKR-R4WT-00000-00&context=1516831.
CO2 sequestration: material created that absorbs more carbon than treatment plants	https://advance-lexis-com.proxy-ub.rug.nl/document/?pdmfid=1516831&crid=e44914bd-a872-4c93-b586-6a1872fddaa7&pddocfullpath=%2Fshared%2Fdocument%2Fnews%2Furn%3AcontentItem%3A67YN-SHH1-JCG7-80JG-00000-00&pdcontentcomponentid=443607&pdteaserkey=sr529&pditab=allpods&ecomp=tmnyk&earg=sr529&prid=359f35d3-4157-4da5-b89f-2eda612f2208	(April 7, 2023 Friday). CO2 sequestration: material created that absorbs more carbon than treatment plants. CE Noticias Financieras English. https://advance-lexis-com.proxy-ub.rug.nl/api/document?collection=news&id=urn:contentItem:67YN-SHH1-JCG7-80JG-00000-00&context=1516831.
Varcoe: Big $60B hit for Alberta in a net-zero world if Canada phases out oil and gas by 2050, study finds	https://advance-lexis-com.proxy-ub.rug.nl/document/?pdmfid=1516831&crid=0dc3ab5b-2574-4a1c-84cc-c3a90fcdd6f3&pddocfullpath=%2Fshared%2Fdocument%2Fnews%2Furn%3AcontentItem%3A686S-S7P1-JDK3-94N9-00000-00&pdcontentcomponentid=335915&pdteaserkey=sr539&pditab=allpods&ecomp=tmnyk&earg=sr539&prid=359f35d3-4157-4da5-b89f-2eda612f2208	Chris Varcoe, Calgary Herald. (May 11, 2023 Thursday). Varcoe: Big $60B hit for Alberta in a net-zero world if Canada phases out oil and gas by 2050, study finds. Postmedia Breaking News. https://advance-lexis-com.proxy-ub.rug.nl/api/document?collection=news&id=urn:contentItem:686S-S7P1-JDK3-94N9-00000-00&context=1516831.
Locking carbon emissions away in concrete; Companies in U.S., Canada turning climate-change causing gas into durable building material	https://advance-lexis-com.proxy-ub.rug.nl/document/?pdmfid=1516831&crid=ff643ab1-300e-45a8-8bac-af083aafdd1a&pddocfullpath=%2Fshared%2Fdocument%2Fnews%2Furn%3AcontentItem%3A688N-4DB1-F197-5028-00000-00&pdcontentcomponentid=8286&pdteaserkey=sr549&pditab=allpods&ecomp=tmnyk&earg=sr549&prid=359f35d3-4157-4da5-b89f-2eda612f2208	John Lorinc John Lorinc writes about technology for MaRS. Torstar, the parent company of the Toronto Star, has partnered with MaRS to highlight innovation in Canadian companies.. (May 20, 2023 Saturday). Locking carbon emissions away in concrete; Companies in U.S., Canada turning climate-change causing gas into durable building material. The Toronto Star. https://advance-lexis-com.proxy-ub.rug.nl…
Is Canada too cold to capture carbon?; Ottawa-based company is working on new system that doesn't use liquids that easily freeze	https://advance-lexis-com.proxy-ub.rug.nl/document/?pdmfid=1516831&crid=eef4f977-890f-49bb-9bff-87a94d7603f6&pddocfullpath=%2Fshared%2Fdocument%2Fnews%2Furn%3AcontentItem%3A68F4-1451-JDV5-F4R1-00000-00&pdcontentcomponentid=8286&pdteaserkey=sr559&pditab=allpods&ecomp=tmnyk&earg=sr559&prid=dd287457-cd68-430d-9b92-486006fd7708	Rebecca Gao Rebecca Gao Writes About Technology For Mars. Torstar, The Parent Company Of The Toronto Star, Has Partnered With Mars To Highlight Innovation In Canadian Companies.. (June 10, 2023 Saturday). Is Canada too cold to capture carbon?; Ottawa-based company is working on new system that doesn't use liquids that easily freeze. The Toronto Star. https://advance-lexis-com.proxy-ub.rug.nl/api/…
"Capture' of CO2 in the atmosphere, a technology under development	https://advance-lexis-com.proxy-ub.rug.nl/document/?pdmfid=1516831&crid=221ef936-cc68-4d15-bebb-7ab59ddc1085&pddocfullpath=%2Fshared%2Fdocument%2Fnews%2Furn%3AcontentItem%3A68MN-6JD1-JCG7-8262-00000-00&pdcontentcomponentid=443607&pdteaserkey=sr574&pditab=allpods&ecomp=tmnyk&earg=sr574&prid=ca188fec-0552-46bf-a792-7b0e4e311bf1	(July 5, 2023 Wednesday). "Capture' of CO2 in the atmosphere, a technology under development. CE Noticias Financieras English. https://advance-lexis-com.proxy-ub.rug.nl/api/document?collection=news&id=urn:contentItem:68MN-6JD1-JCG7-8262-00000-00&context=1516831.
Group of countries warns that carbon capture technologies cannot substitute for drastic emissions cuts	https://advance-lexis-com.proxy-ub.rug.nl/document/?pdmfid=1516831&crid=7d4dbf61-e970-44c9-8386-b4b0caf064b7&pddocfullpath=%2Fshared%2Fdocument%2Fnews%2Furn%3AcontentItem%3A68PK-D611-DYY9-02PS-00000-00&pdcontentcomponentid=443607&pdteaserkey=sr581&pditab=allpods&ecomp=tmnyk&earg=sr581&prid=ca188fec-0552-46bf-a792-7b0e4e311bf1	(July 14, 2023 Friday). Group of countries warns that carbon capture technologies cannot substitute for drastic emissions cuts. CE Noticias Financieras English. https://advance-lexis-com.proxy-ub.rug.nl/api/document?collection=news&id=urn:contentItem:68PK-D611-DYY9-02PS-00000-00&context=1516831.
Province directs $10 million into Teck Trail carbon capture pilot	https://advance-lexis-com.proxy-ub.rug.nl/document/?pdmfid=1516831&crid=4da90d6f-605d-4954-95a5-689f98a7aa16&pddocfullpath=%2Fshared%2Fdocument%2Fnews%2Furn%3AcontentItem%3A68RR-5TD1-JD2C-J10D-00000-00&pdcontentcomponentid=438280&pdteaserkey=sr589&pditab=allpods&ecomp=tmnyk&earg=sr589&prid=ca188fec-0552-46bf-a792-7b0e4e311bf1	Sheri Regnier. (July 20, 2023). Province directs $10 million into Teck Trail carbon capture pilot. Castlegar News. https://advance-lexis-com.proxy-ub.rug.nl/api/document?collection=news&id=urn:contentItem:68RR-5TD1-JD2C-J10D-00000-00&context=1516831.
B.C. Climate News: Deadly wildfire destroys town in Maui	https://advance-lexis-com.proxy-ub.rug.nl/document/?pdmfid=1516831&crid=feace775-b3af-4432-af79-0f97880f8abb&pddocfullpath=%2Fshared%2Fdocument%2Fnews%2Furn%3AcontentItem%3A68XK-J7C1-JCDT-J43T-00000-00&pdcontentcomponentid=335915&pdteaserkey=sr599&pditab=allpods&ecomp=tmnyk&earg=sr599&prid=ca188fec-0552-46bf-a792-7b0e4e311bf1	Tiffany Crawford. (August 12, 2023 Saturday). B.C. Climate News: Deadly wildfire destroys town in Maui. Postmedia Breaking News. https://advance-lexis-com.proxy-ub.rug.nl/api/document?collection=news&id=urn:contentItem:68XK-J7C1-JCDT-J43T-00000-00&context=1516831.
Heather Scoffield: While Canada frets, the U.S. moves into high gear on clean energy	https://advance-lexis-com.proxy-ub.rug.nl/document/?pdmfid=1516831&crid=18d3f75b-64e4-477a-97e1-18be43497cda&pddocfullpath=%2Fshared%2Fdocument%2Fnews%2Furn%3AcontentItem%3A6902-G4W1-JDV5-F2KY-00000-00&pdcontentcomponentid=438721&pdteaserkey=sr609&pditab=allpods&ecomp=tmnyk&earg=sr609&prid=1d51ef78-7042-4028-a3e3-3a570a83d983	Heather Scoffield. (August 19, 2023 Saturday). Heather Scoffield: While Canada frets, the U.S. moves into high gear on clean energy. thestar.com. https://advance-lexis-com.proxy-ub.rug.nl/api/document?collection=news&id=urn:contentItem:6902-G4W1-JDV5-F2KY-00000-00&context=1516831.
Carbon capture gains steam as natural gas power plants face emissions cap	https://advance-lexis-com.proxy-ub.rug.nl/document/?pdmfid=1516831&crid=92d19eea-5d04-47c1-acc1-5a608eb62d06&pddocfullpath=%2Fshared%2Fdocument%2Fnews%2Furn%3AcontentItem%3A691B-H8J1-DYWW-83VJ-00000-00&pdcontentcomponentid=335915&pdteaserkey=sr620&pditab=allpods&ecomp=tmnyk&earg=sr620&prid=1d51ef78-7042-4028-a3e3-3a570a83d983	Marisa Coulton. (August 25, 2023 Friday). Carbon capture gains steam as natural gas power plants face emissions cap. Postmedia Breaking News. https://advance-lexis-com.proxy-ub.rug.nl/api/document?collection=news&id=urn:contentItem:691B-H8J1-DYWW-83VJ-00000-00&context=1516831.
Tech Update: Canadian carbon-capture solutions are flying high	https://advance-lexis-com.proxy-ub.rug.nl/document/?pdmfid=1516831&crid=1cd75aed-5a54-4dd1-a530-4ae8aeb8d7a0&pddocfullpath=%2Fshared%2Fdocument%2Fnews%2Furn%3AcontentItem%3A6951-M1S1-F197-5057-00000-00&pdcontentcomponentid=438721&pdteaserkey=sr630&pditab=allpods&ecomp=tmnyk&earg=sr630&prid=1d51ef78-7042-4028-a3e3-3a570a83d983	Rebecca Gao. (September 11, 2023 Monday). Tech Update: Canadian carbon-capture solutions are flying high. thestar.com. https://advance-lexis-com.proxy-ub.rug.nl/api/document?collection=news&id=urn:contentItem:6951-M1S1-F197-5057-00000-00&context=1516831.
Who picks up the tab for energy transition?; Oil and gas leaders are on board for shift, but the true cost still remains unknown	https://advance-lexis-com.proxy-ub.rug.nl/document/?pdmfid=1516831&crid=12fc19fa-edcd-4ffc-9d84-75105541802e&pddocfullpath=%2Fshared%2Fdocument%2Fnews%2Furn%3AcontentItem%3A696V-FBX1-DYWW-800C-00000-00&pdcontentcomponentid=8349&pdteaserkey=sr639&pditab=allpods&ecomp=tmnyk&earg=sr639&prid=1d51ef78-7042-4028-a3e3-3a570a83d983#	Chris Varcoe. (September 20, 2023 Wednesday). Who picks up the tab for energy transition?; Oil and gas leaders are on board for shift, but the true cost still remains unknown. The Calgary Herald (Alberta). https://advance-lexis-com.proxy-ub.rug.nl/api/document?collection=news&id=urn:contentItem:696V-FBX1-DYWW-800C-00000-00&context=1516831.
Startup gets $55M for plant in Quebec; Money to be used to test how best to remove CO2 from air	https://advance-lexis-com.proxy-ub.rug.nl/document/?pdmfid=1516831&crid=32ae084e-9e8e-4cc1-aded-c69b0dec25b9&pddocfullpath=%2Fshared%2Fdocument%2Fnews%2Furn%3AcontentItem%3A69N8-1N31-JDV5-F2CJ-00000-00&pdcontentcomponentid=433482&pdteaserkey=sr656&pditab=allpods&ecomp=tmnyk&earg=sr656&prid=79fe7474-cd39-4429-a18a-2d0e9d4be5f8	Mathieu Dion Bloomberg. (November 17, 2023 Friday). Startup gets $55M for plant in Quebec; Money to be used to test how best to remove CO2 from air. Niagara Falls Review (Ontario). https://advance-lexis-com.proxy-ub.rug.nl/api/document?collection=news&id=urn:contentItem:69N8-1N31-JDV5-F2CJ-00000-00&context=1516831.

## Sheet: NA; Speaker Type-Section-Tone
North America: General Information, Speaker Type, News Paper Section, Tone of Articles
Articles
Total number of articles	656
Number of articles analyzed	64
Number of mentioned news papers	28
Average word count of total articles	845
Speaker type
Journalist	31
Editor	20
Columnist	3
Scientist	3
Correspondent	2
Section
Business	20
News	12
Not available	9
Finance	6
Opinion	6
City	3
Columnist	2
Energy	1
Commentary	1
Oil and Gas	1
Tone
Positive	44
Negative	6
Neutral	14

## Sheet: NA; # of Articles per year
North America: Article Pubcliation per year (not cumulative)
year	number of articles
1990	0
1991	0
1992	0
1993	0
1994	0
1995	0
1996	0
1997	0
1990	0
1991	0
1992	0
1993	0
1994	0
1995	0
1996	0
1997	0
1998	0
1999	0
2000	0
2001	0
2002	0
2003	0
2004	0
2005	0
2006	0
2007	0
2008	0
2009	0
2010	0
2011	0
2012	0
2013	0
2014	0
2015	1
2018	1
2019	4
2020	4
2021	22
2022	16
2023	16

## Sheet: NA; Frames per year
North America: Media Frames per year
	Year	Number of published articles
	2015	1
	2018	1
	2019	4
	2020	4
	2021	22
	2022	16
	2023	16
											Topic distribution per year. North America
	Year	Attribution of responsibility	Human Interest	Conflict	Morality	Economics
	2015	3	0	3	1	3
	2018	2	1	0	1	3
	2019	10	3	5	5	4
	2020	9	4	3	8	9
	2021	15	3	4	0	17
	2022	10	4	2	1	8
	2023	9	2	1	0	10
													Topic distribution per year. North America [Relative counts]
	relative count
	Year	Attribution of responsibility	Human Interest	Conflict	Morality	Economics
	2015	0.6	0	0.6	0.2	0.6
	2018	0.3333	0.1667	0	0.1667	0.5
	2019	0.5	0.15	0.25	0.25	0.2
	2020	0.3333	0.1481	0.1111	0.2963	0.3333
	2021	0.3	0.06	0.08	0	0.34
	2022	0.4167	0.1667	0.0833	0.0417	0.3333
	2023	0.45	0.1	0.05	0	0.5

## Sheet: NA; Frame Indicators
North America: Frame Indicators
Attribution of responsibility
frame indicator	present	absent
Government has the capacity to support DAC	16	48
Individuals are responsible for DAC related concerns	5	59
Suggestions are given to address DAC	15	49
DAC requires urgent action	22	42
Human interest
frame indicator	present	absent
Human example is given related to DAC	0	64
Private or personal lives of actors	1	63
Effect of DAC-related concerns on individuals and groups	12	52
Diversity of opinions and perspectives	4	60
Conflict
frame indicator	present	absent
Disagreement between parties/individuals/countries	3	61
Reproval of one party/individual/groups towards another	2	62
Reference to two or more sides of DAC-related concerns	11	53
Reference to winners and losers	2	62
Morality
frame indicator	present	absent
Moral messages	1	63
Reference to religious tents	0	64
Reference to societal values or ethical guidelines	10	64
Reference to consequences in terms of right and wrong	5	59
Economic consequences
frame indicator	present	absent
Reference to financial losses or gains	18	46
Reference to costs/ degree of expenses involved	11	53
Reference to economic consequences of pursuing or not pursuing a course of action	4	60
Reference to conomic viability of DAC	23	41
