# Supplementary material for: Media frame development of direct air capture 2011–2023: A comparative analysis of Europe and North America
Source: iScience. 2024 Nov 12;27(12):111360. doi: 10.1016/j.isci.2024.111360 (PMC11616079; doi:10.1016/j.isci.2024.111360)
Supplement: Data S3. Results Europe cf. North America [file mmc4.xlsx]

## Sheet: EU vs NA; Speaker,Tone,# Articl
Europe vs North America: Speaker type, Tone of Article, Article Publication per year
	Speaker type	Europe	North America
	Journalist	32	31
	Editor	18	20
	Correspondent	7	8
	Columnist	5	3
	Politican	2	2
	Tone	Europe	North America
	Positive	43	44
	Negative	14	6
	Neutral	7	14
Number of articles
year	Europe	year	North America
1990	0	1990	0
1991	0	1991	0
1992	0	1992	0
1993	0	1993	0
1994	0	1994	0
1995	0	1995	0
1996	0	1996	0
1997	0	1997	0
1990	0	1990	0
1991	0	1991	0
1992	0	1992	0
1993	0	1993	0
1994	0	1994	0
1995	0	1995	0
1996	0	1996	0
1997	0	1997	0
1998	0	1998	0					Article Publication 1990 - 2023. Europe vs North America
1999	0	1999	0
2000	0	2000	0
2001	0	2001	0
2002	0	2002	0
2003	0	2003	0
2004	0	2004	0
2005	0	2005	0
2006	0	2006	0
2007	0	2007	0
2008	0	2008	0
2009	0	2009	0
2010	0	2010	0
2011	1	2011	0
2015	1	2012	0
2017	1	2013	0
2018	1	2014	0
2019	3	2015	1
2020	6	2018	1
2021	21	2019	4
2022	13	2020	4
2023	17	2021	22
		2022	16
		2023	16

## Sheet: EU vs NA; Frame Indicators
Europe vs North America: Frame Indicators
							Attribution of Responsibility. Europe vs North America
Attribution of responsibility		present	absent
Government has the capacity to support DAC	EU	14	50
	NA	16	48
Individuals are responsible for DAC related concerns
	EU	3	61
	NA	5	59
Suggestions are given to address DAC
	EU	20	44
	NA	15	49
DAC requires urgent action
	EU	18	46
	NA	22	42
					Human Interest. Europe vs North America
Human Interest		present	absent
Human example is given related to DAC
	EU	1	63
	NA	0	64
Private or personal lives of actors
	EU	2	62
	NA	1	63
Effect of DAC-related concerns on individuals and groups
	EU	20	44
	NA	12	52
Diversity of opinions and perspectives
	EU	4	60
	NA	4	60
				Conflict. Europe vs North America
Conflict		present	absent
Disagreement between parties/individuals/countries
	EU	11	53
	NA	3	61
Reproval of one party/individual/groups towards another
	EU	3	61
	NA	2	62
Reference to two or more sides of DAC-related concerns
	EU	21	43
	NA	11	53
Reference to winners and losers
	EU	2	62
	NA	2	62
				Morality. Europe vs North America
Morality		present	absent
Moral messages
	EU	2	62
	NA	1	63
Reference to religious tents
	EU	0	64
	NA	0	64
Reference to societal values or ethical guidelines
	EU	11	53
	NA	10	64
Reference to consequences in terms of right and wrong
	EU	2	62
	NA	5	59
				Economic consequences. Europe vs North America
Economic consequences		present	absent
Reference to financial losses or gains
	EU	9	55
	NA	18	46
Reference to costs/ degree of expenses involved
	EU	10	54
	NA	11	53
Reference to economic consequences of pursuing or not pursuing a course of action
	EU	3	61
	NA	4	60
Reference to conomic viability of DAC
	EU	13	51
	NA	23	41
